# Supplementary material for: Genomes of the autonomous parvovirus minute virus of mice induce replication stress through RPA exhaustion
Source: PLoS Pathog. 2023 May 30;19(5):e1011203. doi: 10.1371/journal.ppat.1011203 (PMC10256180; doi:10.1371/journal.ppat.1011203)
Supplement: S1 File — Supplemental.zip file of all DNA fiber assay measurements. (ZIP) [file ppat.1011203.s007.zip]

Archive with 63 entries (61 files):
- RPA Paper Information/Exhaustion Paper Images/
- RPA Paper Information/Exhaustion Paper Images/02.07.23 MVM A9 4 colors_Series003_Lng_z07.tif
- RPA Paper Information/Exhaustion Paper Images/02.07.23 MVM A9 4 colors_Series003_Lng_z07_ch00.tif
- RPA Paper Information/Exhaustion Paper Images/02.07.23 MVM A9 4 colors_Series003_Lng_z07_ch01.tif
- RPA Paper Information/Exhaustion Paper Images/02.07.23 MVM A9 4 colors_Series003_Lng_z07_ch02.tif
- RPA Paper Information/Exhaustion Paper Images/02.07.23 MVM A9 4 colors_Series003_Lng_z07_ch03.tif
- RPA Paper Information/Exhaustion Paper Images/10.12.22 MVM iCDC7_Series003_Lng_z03.tif
- RPA Paper Information/Exhaustion Paper Images/10.12.22 MVM iCDC7_Series003_Lng_z03_ch00.tif
- RPA Paper Information/Exhaustion Paper Images/10.12.22 MVM iCDC7_Series003_Lng_z03_ch01.tif
- RPA Paper Information/Exhaustion Paper Images/10.12.22 MVM iCDC7_Series003_Lng_z03_ch02.tif
- RPA Paper Information/Exhaustion Paper Images/10.12.22 MVM Mock_Series004_Lng_z04.tif
- RPA Paper Information/Exhaustion Paper Images/10.12.22 MVM Mock_Series004_Lng_z04_ch00.tif
- RPA Paper Information/Exhaustion Paper Images/10.12.22 MVM Mock_Series004_Lng_z04_ch01.tif
- RPA Paper Information/Exhaustion Paper Images/10.12.22 MVM Mock_Series004_Lng_z04_ch02.tif
- RPA Paper Information/Exhaustion Paper Images/MetaData/
- RPA Paper Information/Exhaustion Paper Images/MetaData/02.07.23 MVM A9 4 colors_Series003_Lng.xml
- RPA Paper Information/Exhaustion Paper Images/MetaData/02.07.23 MVM A9 4 colors_Series003_Lng_Properties.xml
- RPA Paper Information/Exhaustion Paper Images/MetaData/02.07.23 MVM A9 4 colors_Series003_Lng_Properties_CIP_HWS3.xsl
- RPA Paper Information/Exhaustion Paper Images/MetaData/10.12.22 MVM iCDC7_Series001_Lng.xml
- RPA Paper Information/Exhaustion Paper Images/MetaData/10.12.22 MVM iCDC7_Series001_Lng_Properties.xml
- RPA Paper Information/Exhaustion Paper Images/MetaData/10.12.22 MVM iCDC7_Series001_Lng_Properties_CIP_HWS3.xsl
- RPA Paper Information/Exhaustion Paper Images/MetaData/10.12.22 MVM iCDC7_Series003_Lng.xml
- RPA Paper Information/Exhaustion Paper Images/MetaData/10.12.22 MVM iCDC7_Series003_Lng_Properties.xml
- RPA Paper Information/Exhaustion Paper Images/MetaData/10.12.22 MVM iCDC7_Series003_Lng_Properties_CIP_HWS3.xsl
- RPA Paper Information/Exhaustion Paper Images/MetaData/10.12.22 MVM Mock_Series004_Lng.xml
- RPA Paper Information/Exhaustion Paper Images/MetaData/10.12.22 MVM Mock_Series004_Lng_Properties.xml
- RPA Paper Information/Exhaustion Paper Images/MetaData/10.12.22 MVM Mock_Series004_Lng_Properties_CIP_HWS3.xsl
- RPA Paper Information/Exhaustion Paper Images/MetaData/LeicaLogo.jpg
- RPA Paper Information/Exhaustion Paper Images/MetaData/MVM infected A9 NS1_568 RPA_488 gH2AX_633_Series004_Lng.xml
- RPA Paper Information/Exhaustion Paper Images/MetaData/MVM infected A9 NS1_568 RPA_488 gH2AX_633_Series004_Lng_Properties.xml
- RPA Paper Information/Exhaustion Paper Images/MetaData/MVM infected A9 NS1_568 RPA_488 gH2AX_633_Series004_Lng_Properties_CIP_HWS3.xsl
- RPA Paper Information/Exhaustion Paper Images/MetaData/MVM infected A9 NS1_568 RPA_488 phosphoRPA_633_Series001_Lng.xml
- RPA Paper Information/Exhaustion Paper Images/MetaData/MVM infected A9 NS1_568 RPA_488 phosphoRPA_633_Series001_Lng_Properties.xml
- RPA Paper Information/Exhaustion Paper Images/MetaData/MVM infected A9 NS1_568 RPA_488 phosphoRPA_633_Series001_Lng_Properties_CIP_HWS3.xsl
- RPA Paper Information/Exhaustion Paper Images/MVM infected A9 NS1_568 RPA_488 gH2AX_633_Series004_Lng_z09.tif
- RPA Paper Information/Exhaustion Paper Images/MVM infected A9 NS1_568 RPA_488 gH2AX_633_Series004_Lng_z09_ch00.tif
- RPA Paper Information/Exhaustion Paper Images/MVM infected A9 NS1_568 RPA_488 gH2AX_633_Series004_Lng_z09_ch01.tif
- RPA Paper Information/Exhaustion Paper Images/MVM infected A9 NS1_568 RPA_488 gH2AX_633_Series004_Lng_z09_ch02.tif
- RPA Paper Information/Exhaustion Paper Images/MVM infected A9 NS1_568 RPA_488 gH2AX_633_Series004_Lng_z09_ch03.tif
- RPA Paper Information/Exhaustion Paper Images/MVM infected A9 NS1_568 RPA_488 phosphoRPA_633_Series001_Lng_z09.tif
- RPA Paper Information/Exhaustion Paper Images/MVM infected A9 NS1_568 RPA_488 phosphoRPA_633_Series001_Lng_z09_ch00.tif
- RPA Paper Information/Exhaustion Paper Images/MVM infected A9 NS1_568 RPA_488 phosphoRPA_633_Series001_Lng_z09_ch01.tif
- RPA Paper Information/Exhaustion Paper Images/MVM infected A9 NS1_568 RPA_488 phosphoRPA_633_Series001_Lng_z09_ch02.tif
- RPA Paper Information/Exhaustion Paper Images/MVM infected A9 NS1_568 RPA_488 phosphoRPA_633_Series001_Lng_z09_ch03.tif
- RPA Paper Information/Fig 1B.pzfx
- RPA Paper Information/Fig 1C.pzfx
- RPA Paper Information/Fig 1F.pzfx
- RPA Paper Information/Fig 1G.pzfx
- RPA Paper Information/Fig 1H.pzfx
- RPA Paper Information/Fig 2B.pzfx
- RPA Paper Information/Fig 2C.pzfx
- RPA Paper Information/Fig 2D.pzfx
- RPA Paper Information/Fig 3B.pzfx
- RPA Paper Information/Fig 3C.pzfx
- RPA Paper Information/Fig 3D.pzfx
- RPA Paper Information/Fig 4B.pzfx
- RPA Paper Information/Fig 4C.pzfx
- RPA Paper Information/Fig 4D.pzfx
- RPA Paper Information/Fig 4G.pzfx
- RPA Paper Information/Fig 5B.pzfx
- RPA Paper Information/Fig 5C.pzfx
- RPA Paper Information/Fig 5D.pzfx
- RPA Paper Information/Supplemental Fig 4B.pzfx
