# Supplementary material for: Genomes of the autonomous parvovirus minute virus of mice induce replication stress through RPA exhaustion
Source: PLoS Pathog. 2023 May 30;19(5):e1011203. doi: 10.1371/journal.ppat.1011203 (PMC10256180; doi:10.1371/journal.ppat.1011203)
Supplement: S1 File — Supplemental.zip file of all DNA fiber assay measurements. (ZIP) [file ppat.1011203.s007.zip › RPA Paper Information/Exhaustion Paper Images/MetaData/MVM infected A9 NS1_568 RPA_488 phosphoRPA_633_Series001_Lng_Properties.xml]

<?xml version="1.0"?>
<?xml-stylesheet type="text/xsl" href="MVM infected A9 NS1_568 RPA_488 phosphoRPA_633_Series001_Lng_Properties_CIP_HWS3.xsl"?>
<Data>
  <Image TextDescription="Series001_Lng">
    <ImageDescription>
      <Name>Series001_Lng</Name>
      <Size>27.26 MB</Size>
      <UniqueID>a413c9c9-99b4-11ed-bd6f-005062200d8a</UniqueID>
      <Channels>
        <ChannelDescription DataType="0" ChannelTag="0" Resolution="16" NameOfMeasuredQuantity="" Min="0" Max="65,535" Unit="" LUTName="Blue" IsLUTInverted="0" BytesInc="0" BitInc="0" LUTPNGImage="iVBORw0KGgoAAAANSUhEUgAAAQAAAAABCAYAAAAxWXB3AAAAAXNSR0IArs4c6QAAAARnQU1BAACxjwv8YQUAAAAJcEhZcwAAEnQAABJ0Ad5mH3gAAAGLSURBVDhPJcMDjBgGAADA2rbdrrZtY6tt27ZtW6tt27Zt28j3kl5ygQj4O7BBDGowgxvCkIYytGEMazjDG8GIRjKyUYxqNKMbw5jGMrZxjGs845vAhCYysUlMajKTm8J/TGkqU5vGtKYzvRnMaCYzm8WsZjO7OcxpLnObx7zmM78FLGghC1vEohazuCUsaSlLW8aylrO8FfzX/6xoJStbxapWs7o1rGkta1vHutazvg1saCMb28SmNrO5LWxpK1vbxra2s70d7GgnO9vFrnazuz3saS9728e+9rO/AxzoIAc7xKEOc7gjHOkoRzvGsY5zvBOc6CQnO8WpTnO6M5zpLGc7x7nOc74LXOgiF/u/S1zqMpe7wpWucrVrXOs617vBjW5ys1vc6ja3u8Od7nK3e9zrPvd7wIMe8rBHPOoxj3vCk57ytGc86znPe8GLXvKyV7zqNa97w5ve8rZ3vOs97/vAhz7ysU986jOf+8KXvvK1b3zrO9/7wY9+8rNf/Oo3v/vDn/7ytwEBfwDbnX2Sfkq99QAAAABJRU5ErkJggg==" STEDDetectorModeName="other" STED_HuygensSaturationFactor="0.0" STED_Wavelength="">
          <ChannelProperty>
            <Key>ChannelGroup</Key>
            <Value>0</Value>
          </ChannelProperty>
          <ChannelProperty>
            <Key>ChannelType</Key>
            <Value>PhotonIntegration</Value>
          </ChannelProperty>
          <ChannelProperty>
            <Key>DetectorName</Key>
            <Value>HyD S1</Value>
          </ChannelProperty>
          <ChannelProperty>
            <Key>BeamRoute</Key>
            <Value>40;2</Value>
          </ChannelProperty>
          <ChannelProperty>
            <Key>DyeName</Key>
            <Value>Leica/ALEXA 405</Value>
          </ChannelProperty>
          <ChannelProperty>
            <Key>SequentialSettingIndex</Key>
            <Value>0</Value>
          </ChannelProperty>
          <ChannelProperty>
            <Key>TauScanLine</Key>
            <Value>0 ns</Value>
          </ChannelProperty>
          <ChannelProperty>
            <Key>DigitalGatingMode</Key>
            <Value>
            </Value>
          </ChannelProperty>
        </ChannelDescription>
        <ChannelDescription DataType="0" ChannelTag="0" Resolution="16" NameOfMeasuredQuantity="" Min="0" Max="65,535" Unit="" LUTName="Green" IsLUTInverted="0" BytesInc="6815744" BitInc="0" LUTPNGImage="iVBORw0KGgoAAAANSUhEUgAAAQAAAAABCAYAAAAxWXB3AAAAAXNSR0IArs4c6QAAAARnQU1BAACxjwv8YQUAAAAJcEhZcwAAEnQAABJ0Ad5mH3gAAAGKSURBVDhPHcMDjBgGAADA2rZt2/Zq27Zt291W27Zt27Zt53vpJReIgL8DG8SgBjO4IQxpKEMbxrCGM7wRjGgkIxvFqEYzujGMaSxjG8e4xjO+CUxoIhObxKQmM7kpTGkqU5vGtKYzvRnMaCYzm8WsZjO7OcxpLnObx7zmM78FLGghC1vEohazuCUsaSn/sbRlLGs5y1vBilayslWsajWrW8Oa1rK2daxrPevbwIY2srFNbGozm9vClraytW1sazvb28GOdrKzXexqN7vbw572srd97Gs/+zvAgQ5ysEMc6jCHO8KRjnK0YxzrOMc7wYlOcrJT/Nf//N+pTnO6M5zpLGc7x7nOc74LXOgiF7vEpS5zuStc6SpXu8a1rnO9G9zoJje7xa1uc7s73Okud7vHve5zvwc86CEPe8SjHvO4JzzpKU97xrOe87wXvOglL3vFq17zuje86S1ve8e73vO+D3zoIx/7xKc+87kvfOkrX/vGt77zvR/86Cc/+8WvfvO7P/zpL38bECjgD1oufZKKrvTJAAAAAElFTkSuQmCC" STEDDetectorModeName="other" STED_HuygensSaturationFactor="0.0" STED_Wavelength="">
          <ChannelProperty>
            <Key>ChannelGroup</Key>
            <Value>1</Value>
          </ChannelProperty>
          <ChannelProperty>
            <Key>DetectorName</Key>
            <Value>HyD S2</Value>
          </ChannelProperty>
          <ChannelProperty>
            <Key>ChannelType</Key>
            <Value>PhotonIntegration</Value>
          </ChannelProperty>
          <ChannelProperty>
            <Key>BeamRoute</Key>
            <Value>40;3</Value>
          </ChannelProperty>
          <ChannelProperty>
            <Key>DyeName</Key>
            <Value>Leica/ALEXA 488</Value>
          </ChannelProperty>
          <ChannelProperty>
            <Key>TauScanLine</Key>
            <Value>0 ns</Value>
          </ChannelProperty>
          <ChannelProperty>
            <Key>SequentialSettingIndex</Key>
            <Value>1</Value>
          </ChannelProperty>
          <ChannelProperty>
            <Key>DigitalGatingMode</Key>
            <Value>
            </Value>
          </ChannelProperty>
        </ChannelDescription>
        <ChannelDescription DataType="0" ChannelTag="0" Resolution="16" NameOfMeasuredQuantity="" Min="0" Max="65,535" Unit="" LUTName="Red" IsLUTInverted="0" BytesInc="13631488" BitInc="0" LUTPNGImage="iVBORw0KGgoAAAANSUhEUgAAAQAAAAABCAYAAAAxWXB3AAAAAXNSR0IArs4c6QAAAARnQU1BAACxjwv8YQUAAAAJcEhZcwAAEnQAABJ0Ad5mH3gAAAGOSURBVDhPFcMDtBAGAADAn23btq3FZdu2bS63Vcu2bdu2bdv1fte9dwEE/hnEoAYzuCEMaShDG8awhjO8EYxoJCMbxahGM7oxjGksYxvHuMYzvglMaCITm8SkJjO5KUxpKlObxrSmM70ZzGgmM5vFrGYzuznMaS5zm8e85jO/BSxoIQtbxL8sajGLW8KSlvJvS1vGspazvBWsaCUrW8WqVrO6NaxpLWtbx7rWs74NbGgjG9vEpjazuS1saStb28a2trO9HexoJzvbxa52s7s97Gkve9vHvvazvwMc6CAHO8ShDvMfhzvCkY5ytGMc6zj/9T/HO8GJ/u8kJzvFqU5zujOc6SxnO8e5znO+C1zoIhe7xKUuc7krXOkqV7vGta5zvRvc6CY3u8WtbnO7O9zpLne7x73uc78HPOghD3vEox7zuCc86SlPe8aznvO8F7zoJS97xate87o3vOktb3vHu97zvg986CMf+8SnPvO5L3zpK1/7xre+870f/OgnP/vFr37zuz/86S8DAwICfwPYsH2SEEAOtwAAAABJRU5ErkJggg==" STEDDetectorModeName="other" STED_HuygensSaturationFactor="0.0" STED_Wavelength="">
          <ChannelProperty>
            <Key>ChannelGroup</Key>
            <Value>2</Value>
          </ChannelProperty>
          <ChannelProperty>
            <Key>ChannelType</Key>
            <Value>PhotonIntegration</Value>
          </ChannelProperty>
          <ChannelProperty>
            <Key>DetectorName</Key>
            <Value>HyD S3</Value>
          </ChannelProperty>
          <ChannelProperty>
            <Key>BeamRoute</Key>
            <Value>40;4</Value>
          </ChannelProperty>
          <ChannelProperty>
            <Key>DyeName</Key>
            <Value>Leica/ALEXA 568</Value>
          </ChannelProperty>
          <ChannelProperty>
            <Key>SequentialSettingIndex</Key>
            <Value>2</Value>
          </ChannelProperty>
          <ChannelProperty>
            <Key>TauScanLine</Key>
            <Value>0 ns</Value>
          </ChannelProperty>
          <ChannelProperty>
            <Key>DigitalGatingMode</Key>
            <Value>
            </Value>
          </ChannelProperty>
        </ChannelDescription>
        <ChannelDescription DataType="0" ChannelTag="0" Resolution="16" NameOfMeasuredQuantity="" Min="0" Max="65,535" Unit="" LUTName="Cyan" IsLUTInverted="0" BytesInc="20447232" BitInc="0" LUTPNGImage="iVBORw0KGgoAAAANSUhEUgAAAQAAAAABCAYAAAAxWXB3AAAAAXNSR0IArs4c6QAAAARnQU1BAACxjwv8YQUAAAAJcEhZcwAAEnQAABJ0Ad5mH3gAAALgSURBVDhPHcMDDBgAAMCw3bZt27Zt27Zt27Zt27Zt287+vEn5x/8DBJCAASVQIAkcWIIEkaBBJVgwCR5cQoSQkCElVCgJHVrChJGwYSVcOAkfXiJEkIgRJVIkiRxZokSRqFElWjSJHl1ixJCYMSVWLIkdW+LEkbhxJV48iR9fEiSQhAklUSJJnFiSJJGkSSVZMkmeXFKkkJQpJVUqSZ1a0qSRtGklXTpJn14yZJCMGSVTJsmcWbJkkaxZJVs2yZ5dcuSQnDklVy7JnVvy5JG8eSVfPsmfXwoUkIIFpVAhKVxYihSRokWlWDEpXlxKlJCSJaVUKSldWsqUkbJlpVw5KV9eKlSQihWlUiWpXFmqVJGqVaVaNaleXWrUkJo1pVYtqV1b6tSRunWlXj2pX18aNJCGDaVRI2ncWJo0kaZNpVkzad5cWrSQli2lVStp3VratJG2baVdO2nfXjp0kI4dpVMn6dxZunSRrl2lWzfp3l169JCePaVXL+ndW/r0kb59pV8/6d9fBgyQgQNl0CAZPFiGDJGhQ2XYMBk+XEaMkJEjZdQoGT1axoyRsWNl3DgZP14mTJCJE2XSJJk8WaZMkalTZdo0mT5dZsyQmTNl1iyZPVvmzJG5c2XePJk/XxYskIULZdEiWbxYliyRpUtl2TJZvlxWrJCVK2XVKlm9WtaskbVrZd06Wb9eNmyQjRtl0ybZvFm2bJGtW2XbNtm+XXbskJ07Zdcu2b1b9uyRvXtl3z7Zv18OHJCDB+XQITl8WI4ckaNH5dgxOX5cTpyQkyfl1Ck5fVrOnJGzZ+XcOTl/Xi5ckIsX5dIluXxZrlyRq1fl2jW5fl1u3JCbN+XWLbl9W+7ckbt35d49uX9fHjyQhw/l0SN5/FiePJGnT+XZM3n+XF68kJcv5dUref1a3ryRt2/l3Tt5/14+fJCPH+XTJ/n8Wb58ka9f5ds3+f5dfvyQnz/l1y/5/Vv+/BH1LxMG/BRQBK+cAAAAAElFTkSuQmCC" STEDDetectorModeName="other" STED_HuygensSaturationFactor="0.0" STED_Wavelength="">
          <ChannelProperty>
            <Key>ChannelGroup</Key>
            <Value>3</Value>
          </ChannelProperty>
          <ChannelProperty>
            <Key>DetectorName</Key>
            <Value>HyD S4</Value>
          </ChannelProperty>
          <ChannelProperty>
            <Key>ChannelType</Key>
            <Value>PhotonIntegration</Value>
          </ChannelProperty>
          <ChannelProperty>
            <Key>BeamRoute</Key>
            <Value>40;5</Value>
          </ChannelProperty>
          <ChannelProperty>
            <Key>DyeName</Key>
            <Value>Leica/ALEXA 633</Value>
          </ChannelProperty>
          <ChannelProperty>
            <Key>TauScanLine</Key>
            <Value>0 ns</Value>
          </ChannelProperty>
          <ChannelProperty>
            <Key>SequentialSettingIndex</Key>
            <Value>3</Value>
          </ChannelProperty>
          <ChannelProperty>
            <Key>DigitalGatingMode</Key>
            <Value>
            </Value>
          </ChannelProperty>
        </ChannelDescription>
      </Channels>
      <Dimensions>
        <DimensionDescription DimID="X" NumberOfElements="512" Origin="-23.22" Length="45.77" Unit="µm" BitInc="0" BytesInc="2" UnitOrigin="µm" EndPosition="22.55" UnitEndPosition="µm" LogicalUnit="pixels" Voxel="0.09">
        </DimensionDescription>
        <DimensionDescription DimID="Y" NumberOfElements="512" Origin="15.43" Length="45.77" Unit="µm" BitInc="0" BytesInc="1024" UnitOrigin="µm" EndPosition="61.2" UnitEndPosition="µm" LogicalUnit="pixels" Voxel="0.09">
        </DimensionDescription>
        <DimensionDescription DimID="Z" NumberOfElements="13" Origin="1,263.62" Length="3.56" Unit="µm" BitInc="0" BytesInc="524288" UnitOrigin="µm" EndPosition="1,267.18" UnitEndPosition="µm" LogicalUnit="planes" Voxel="0.297">
        </DimensionDescription>
      </Dimensions>
      <FileLocation>E:\Kinjal\01212023\MVM infected A9 NS1_568 RPA_488 phosphoRPA_633.lif</FileLocation>
      <StartTime>1/21/2023 11:49:47.215 AM</StartTime>
      <EndTime>1/21/2023 11:53:14.530 AM</EndTime>
      <FrameCount>52 (4 channels, 13 dimensions)</FrameCount>
      <NumberOfChannels>4</NumberOfChannels>
    </ImageDescription>
    <Attachment Name="PreviewMarker" Application="LAS AF" IsPreviewImage="0" />
    <Attachment Name="ChannelAttachment" Application="LAS AF" />
    <Attachment Name="ImageXMLDocument" Application="LAS AF">
      <RootNode />
    </Attachment>
    <TimeStampList NumberOfTimeStamps="52" FirstTimeStampDate="1/21/2023" FirstTimeStampTime="11:49:47 AM" FirstTimeStampMiliSeconds="215">1d92dc0c095bdf0 1d92dc0cae1d9b0 1d92dc0d52df570 1d92dc0df7a3840 1d92dc0e9c65400 1d92dc0f4126fc0 1d92dc0fe5e8b80 1d92dc108aace50 1d92dc112f6ea10 1d92dc11d4305d0 1d92dc1278f2190 1d92dc131db6460 1d92dc13c278020 1d92dc0c095bdf0 1d92dc0cae1d9b0 1d92dc0d52df570 1d92dc0df7a3840 1d92dc0e9c65400 1d92dc0f4126fc0 1d92dc0fe5e8b80 1d92dc108aace50 1d92dc112f6ea10 1d92dc11d4305d0 1d92dc1278f2190 1d92dc131db6460 1d92dc13c278020 1d92dc0c095bdf0 1d92dc0cae1d9b0 1d92dc0d52df570 1d92dc0df7a3840 1d92dc0e9c65400 1d92dc0f4126fc0 1d92dc0fe5e8b80 1d92dc108aace50 1d92dc112f6ea10 1d92dc11d4305d0 1d92dc1278f2190 1d92dc131db6460 1d92dc13c278020 1d92dc0c095bdf0 1d92dc0cae1d9b0 1d92dc0d52df570 1d92dc0df7a3840 1d92dc0e9c65400 1d92dc0f4126fc0 1d92dc0fe5e8b80 1d92dc108aace50 1d92dc112f6ea10 1d92dc11d4305d0 1d92dc1278f2190 1d92dc131db6460 1d92dc13c278020 <TimeStamp RelativeTime="0.000" Date="1/21/2023" Time="11:49:47 AM" MiliSeconds="215" /><TimeStamp RelativeTime="17.276" Date="1/21/2023" Time="11:50:04 AM" MiliSeconds="491" /><TimeStamp RelativeTime="34.552" Date="1/21/2023" Time="11:50:21 AM" MiliSeconds="767" /><TimeStamp RelativeTime="51.829" Date="1/21/2023" Time="11:50:39 AM" MiliSeconds="044" /><TimeStamp RelativeTime="69.105" Date="1/21/2023" Time="11:50:56 AM" MiliSeconds="320" /><TimeStamp RelativeTime="86.381" Date="1/21/2023" Time="11:51:13 AM" MiliSeconds="596" /><TimeStamp RelativeTime="103.657" Date="1/21/2023" Time="11:51:30 AM" MiliSeconds="872" /><TimeStamp RelativeTime="120.934" Date="1/21/2023" Time="11:51:48 AM" MiliSeconds="149" /><TimeStamp RelativeTime="138.210" Date="1/21/2023" Time="11:52:05 AM" MiliSeconds="425" /><TimeStamp RelativeTime="155.486" Date="1/21/2023" Time="11:52:22 AM" MiliSeconds="701" /><TimeStamp RelativeTime="172.762" Date="1/21/2023" Time="11:52:39 AM" MiliSeconds="977" /><TimeStamp RelativeTime="190.039" Date="1/21/2023" Time="11:52:57 AM" MiliSeconds="254" /><TimeStamp RelativeTime="207.315" Date="1/21/2023" Time="11:53:14 AM" MiliSeconds="530" /><TimeStamp RelativeTime="0.000" Date="1/21/2023" Time="11:49:47 AM" MiliSeconds="215" /><TimeStamp RelativeTime="17.276" Date="1/21/2023" Time="11:50:04 AM" MiliSeconds="491" /><TimeStamp RelativeTime="34.552" Date="1/21/2023" Time="11:50:21 AM" MiliSeconds="767" /><TimeStamp RelativeTime="51.829" Date="1/21/2023" Time="11:50:39 AM" MiliSeconds="044" /><TimeStamp RelativeTime="69.105" Date="1/21/2023" Time="11:50:56 AM" MiliSeconds="320" /><TimeStamp RelativeTime="86.381" Date="1/21/2023" Time="11:51:13 AM" MiliSeconds="596" /><TimeStamp RelativeTime="103.657" Date="1/21/2023" Time="11:51:30 AM" MiliSeconds="872" /><TimeStamp RelativeTime="120.934" Date="1/21/2023" Time="11:51:48 AM" MiliSeconds="149" /><TimeStamp RelativeTime="138.210" Date="1/21/2023" Time="11:52:05 AM" MiliSeconds="425" /><TimeStamp RelativeTime="155.486" Date="1/21/2023" Time="11:52:22 AM" MiliSeconds="701" /><TimeStamp RelativeTime="172.762" Date="1/21/2023" Time="11:52:39 AM" MiliSeconds="977" /><TimeStamp RelativeTime="190.039" Date="1/21/2023" Time="11:52:57 AM" MiliSeconds="254" /><TimeStamp RelativeTime="207.315" Date="1/21/2023" Time="11:53:14 AM" MiliSeconds="530" /><TimeStamp RelativeTime="0.000" Date="1/21/2023" Time="11:49:47 AM" MiliSeconds="215" /><TimeStamp RelativeTime="17.276" Date="1/21/2023" Time="11:50:04 AM" MiliSeconds="491" /><TimeStamp RelativeTime="34.552" Date="1/21/2023" Time="11:50:21 AM" MiliSeconds="767" /><TimeStamp RelativeTime="51.829" Date="1/21/2023" Time="11:50:39 AM" MiliSeconds="044" /><TimeStamp RelativeTime="69.105" Date="1/21/2023" Time="11:50:56 AM" MiliSeconds="320" /><TimeStamp RelativeTime="86.381" Date="1/21/2023" Time="11:51:13 AM" MiliSeconds="596" /><TimeStamp RelativeTime="103.657" Date="1/21/2023" Time="11:51:30 AM" MiliSeconds="872" /><TimeStamp RelativeTime="120.934" Date="1/21/2023" Time="11:51:48 AM" MiliSeconds="149" /><TimeStamp RelativeTime="138.210" Date="1/21/2023" Time="11:52:05 AM" MiliSeconds="425" /><TimeStamp RelativeTime="155.486" Date="1/21/2023" Time="11:52:22 AM" MiliSeconds="701" /><TimeStamp RelativeTime="172.762" Date="1/21/2023" Time="11:52:39 AM" MiliSeconds="977" /><TimeStamp RelativeTime="190.039" Date="1/21/2023" Time="11:52:57 AM" MiliSeconds="254" /><TimeStamp RelativeTime="207.315" Date="1/21/2023" Time="11:53:14 AM" MiliSeconds="530" /><TimeStamp RelativeTime="0.000" Date="1/21/2023" Time="11:49:47 AM" MiliSeconds="215" /><TimeStamp RelativeTime="17.276" Date="1/21/2023" Time="11:50:04 AM" MiliSeconds="491" /><TimeStamp RelativeTime="34.552" Date="1/21/2023" Time="11:50:21 AM" MiliSeconds="767" /><TimeStamp RelativeTime="51.829" Date="1/21/2023" Time="11:50:39 AM" MiliSeconds="044" /><TimeStamp RelativeTime="69.105" Date="1/21/2023" Time="11:50:56 AM" MiliSeconds="320" /><TimeStamp RelativeTime="86.381" Date="1/21/2023" Time="11:51:13 AM" MiliSeconds="596" /><TimeStamp RelativeTime="103.657" Date="1/21/2023" Time="11:51:30 AM" MiliSeconds="872" /><TimeStamp RelativeTime="120.934" Date="1/21/2023" Time="11:51:48 AM" MiliSeconds="149" /><TimeStamp RelativeTime="138.210" Date="1/21/2023" Time="11:52:05 AM" MiliSeconds="425" /><TimeStamp RelativeTime="155.486" Date="1/21/2023" Time="11:52:22 AM" MiliSeconds="701" /><TimeStamp RelativeTime="172.762" Date="1/21/2023" Time="11:52:39 AM" MiliSeconds="977" /><TimeStamp RelativeTime="190.039" Date="1/21/2023" Time="11:52:57 AM" MiliSeconds="254" /><TimeStamp RelativeTime="207.315" Date="1/21/2023" Time="11:53:14 AM" MiliSeconds="530" /></TimeStampList>
    <Attachment Name="ProcessingHistory" Application="LAS AF">
      <ProcessingHistory CreationTime="2023/1/21  11:54:32:815" SourceUniqueIDList="f3ade22c-99b3-11ed-bd6f-005062200d8a	" TargetUniqueIDList="a413c9c9-99b4-11ed-bd6f-005062200d8a	" ProcessingType="Deconvolution_Leica" ProcessingParameters="deconvolution">
        <DeconvolutionParam name="Channel #1: Abort Criterium" value="Alpha Sum" />
        <DeconvolutionParam name="Channel #1: Alpha Sum" value="2.00000e+01" />
        <DeconvolutionParam name="Channel #1: Contrast Enhancement" value="auto" />
        <DeconvolutionParam name="Channel #1: Cut-Off" value="auto" />
        <DeconvolutionParam name="Channel #1: Input Bitness" value="8" />
        <DeconvolutionParam name="Channel #1: Iteration Count (actual)" value="7" />
        <DeconvolutionParam name="Channel #1: Iteration Count (limit)" value="20" />
        <DeconvolutionParam name="Channel #1: Normalization" value="Range" />
        <DeconvolutionParam name="Channel #1: Normalization Factor" value="2.53591e-01" />
        <DeconvolutionParam name="Channel #1: Optimization" value="1.00000e+00" />
        <DeconvolutionParam name="Channel #1: PSF Axial Extent" value="6.52938e-06" />
        <DeconvolutionParam name="Channel #1: PSF Detection" value="4.36850e-07" />
        <DeconvolutionParam name="Channel #1: PSF Excitation" value="4.05000e-07" />
        <DeconvolutionParam name="Channel #1: PSF Lambda For Pinhole" value="5.80000e-07" />
        <DeconvolutionParam name="Channel #1: PSF Lateral Extent" value="3.94106e-06" />
        <DeconvolutionParam name="Channel #1: PSF Magnification" value="6.30000e+01" />
        <DeconvolutionParam name="Channel #1: PSF Numerical Aperture" value="1.40000e+00" />
        <DeconvolutionParam name="Channel #1: PSF Pinhole Airy" value="1.00000e+00" />
        <DeconvolutionParam name="Channel #1: PSF Refractive Index (Medium)" value="1.40000e+00" />
        <DeconvolutionParam name="Channel #1: PSF Refractive Index (Objective)" value="1.51800e+00" />
        <DeconvolutionParam name="Channel #1: PSF Refractive Index (Objective, design)" value="1.51800e+00" />
        <DeconvolutionParam name="Channel #1: PSF System Type" value="Confocal" />
        <DeconvolutionParam name="Channel #1: PSF Z-Offset" value="0.00000e+00" />
        <DeconvolutionParam name="Channel #1: Post-Filter" value="None" />
        <DeconvolutionParam name="Channel #1: Regularization Method" value="Good's Roughness" />
        <DeconvolutionParam name="Channel #1: Regularization Parameter" value="5.00000e-02" />
        <DeconvolutionParam name="Channel #1: Smoothing-Filter" value="Smooth (very high)" />
        <DeconvolutionParam name="Channel #1: Strategy" value="Adaptive" />
        <DeconvolutionParam name="Channel #2: Abort Criterium" value="Alpha Sum" />
        <DeconvolutionParam name="Channel #2: Alpha Sum" value="1.62254e+01" />
        <DeconvolutionParam name="Channel #2: Contrast Enhancement" value="auto" />
        <DeconvolutionParam name="Channel #2: Cut-Off" value="auto" />
        <DeconvolutionParam name="Channel #2: Input Bitness" value="8" />
        <DeconvolutionParam name="Channel #2: Iteration Count (actual)" value="8" />
        <DeconvolutionParam name="Channel #2: Iteration Count (limit)" value="20" />
        <DeconvolutionParam name="Channel #2: Normalization" value="Range" />
        <DeconvolutionParam name="Channel #2: Normalization Factor" value="3.11688e-01" />
        <DeconvolutionParam name="Channel #2: Optimization" value="1.00000e+00" />
        <DeconvolutionParam name="Channel #2: PSF Axial Extent" value="7.12296e-06" />
        <DeconvolutionParam name="Channel #2: PSF Detection" value="5.14721e-07" />
        <DeconvolutionParam name="Channel #2: PSF Excitation" value="4.99000e-07" />
        <DeconvolutionParam name="Channel #2: PSF Lambda For Pinhole" value="5.80000e-07" />
        <DeconvolutionParam name="Channel #2: PSF Lateral Extent" value="4.65762e-06" />
        <DeconvolutionParam name="Channel #2: PSF Magnification" value="6.30000e+01" />
        <DeconvolutionParam name="Channel #2: PSF Numerical Aperture" value="1.40000e+00" />
        <DeconvolutionParam name="Channel #2: PSF Pinhole Airy" value="1.00000e+00" />
        <DeconvolutionParam name="Channel #2: PSF Refractive Index (Medium)" value="1.40000e+00" />
        <DeconvolutionParam name="Channel #2: PSF Refractive Index (Objective)" value="1.51800e+00" />
        <DeconvolutionParam name="Channel #2: PSF Refractive Index (Objective, design)" value="1.51800e+00" />
        <DeconvolutionParam name="Channel #2: PSF System Type" value="Confocal" />
        <DeconvolutionParam name="Channel #2: PSF Z-Offset" value="0.00000e+00" />
        <DeconvolutionParam name="Channel #2: Post-Filter" value="None" />
        <DeconvolutionParam name="Channel #2: Regularization Method" value="Good's Roughness" />
        <DeconvolutionParam name="Channel #2: Regularization Parameter" value="5.00000e-02" />
        <DeconvolutionParam name="Channel #2: Smoothing-Filter" value="Smooth (very high)" />
        <DeconvolutionParam name="Channel #2: Strategy" value="Adaptive" />
        <DeconvolutionParam name="Channel #3: Abort Criterium" value="Alpha Sum" />
        <DeconvolutionParam name="Channel #3: Alpha Sum" value="1.98610e+01" />
        <DeconvolutionParam name="Channel #3: Contrast Enhancement" value="auto" />
        <DeconvolutionParam name="Channel #3: Cut-Off" value="auto" />
        <DeconvolutionParam name="Channel #3: Input Bitness" value="8" />
        <DeconvolutionParam name="Channel #3: Iteration Count (actual)" value="7" />
        <DeconvolutionParam name="Channel #3: Iteration Count (limit)" value="20" />
        <DeconvolutionParam name="Channel #3: Normalization" value="Range" />
        <DeconvolutionParam name="Channel #3: Normalization Factor" value="2.34932e-01" />
        <DeconvolutionParam name="Channel #3: Optimization" value="1.00000e+00" />
        <DeconvolutionParam name="Channel #3: PSF Axial Extent" value="8.31012e-06" />
        <DeconvolutionParam name="Channel #3: PSF Detection" value="5.90900e-07" />
        <DeconvolutionParam name="Channel #3: PSF Excitation" value="5.79000e-07" />
        <DeconvolutionParam name="Channel #3: PSF Lambda For Pinhole" value="5.80000e-07" />
        <DeconvolutionParam name="Channel #3: PSF Lateral Extent" value="5.37418e-06" />
        <DeconvolutionParam name="Channel #3: PSF Magnification" value="6.30000e+01" />
        <DeconvolutionParam name="Channel #3: PSF Numerical Aperture" value="1.40000e+00" />
        <DeconvolutionParam name="Channel #3: PSF Pinhole Airy" value="1.00000e+00" />
        <DeconvolutionParam name="Channel #3: PSF Refractive Index (Medium)" value="1.40000e+00" />
        <DeconvolutionParam name="Channel #3: PSF Refractive Index (Objective)" value="1.51800e+00" />
        <DeconvolutionParam name="Channel #3: PSF Refractive Index (Objective, design)" value="1.51800e+00" />
        <DeconvolutionParam name="Channel #3: PSF System Type" value="Confocal" />
        <DeconvolutionParam name="Channel #3: PSF Z-Offset" value="0.00000e+00" />
        <DeconvolutionParam name="Channel #3: Post-Filter" value="None" />
        <DeconvolutionParam name="Channel #3: Regularization Method" value="Good's Roughness" />
        <DeconvolutionParam name="Channel #3: Regularization Parameter" value="5.00000e-02" />
        <DeconvolutionParam name="Channel #3: Smoothing-Filter" value="Smooth (very high)" />
        <DeconvolutionParam name="Channel #3: Strategy" value="Adaptive" />
        <DeconvolutionParam name="Channel #4: Abort Criterium" value="Alpha Sum" />
        <DeconvolutionParam name="Channel #4: Alpha Sum" value="2.00000e+01" />
        <DeconvolutionParam name="Channel #4: Contrast Enhancement" value="auto" />
        <DeconvolutionParam name="Channel #4: Cut-Off" value="auto" />
        <DeconvolutionParam name="Channel #4: Input Bitness" value="8" />
        <DeconvolutionParam name="Channel #4: Iteration Count (actual)" value="7" />
        <DeconvolutionParam name="Channel #4: Iteration Count (limit)" value="20" />
        <DeconvolutionParam name="Channel #4: Normalization" value="Range" />
        <DeconvolutionParam name="Channel #4: Normalization Factor" value="3.43711e-01" />
        <DeconvolutionParam name="Channel #4: Optimization" value="1.00000e+00" />
        <DeconvolutionParam name="Channel #4: PSF Axial Extent" value="9.49728e-06" />
        <DeconvolutionParam name="Channel #4: PSF Detection" value="6.66700e-07" />
        <DeconvolutionParam name="Channel #4: PSF Excitation" value="6.31000e-07" />
        <DeconvolutionParam name="Channel #4: PSF Lambda For Pinhole" value="5.80000e-07" />
        <DeconvolutionParam name="Channel #4: PSF Lateral Extent" value="5.91160e-06" />
        <DeconvolutionParam name="Channel #4: PSF Magnification" value="6.30000e+01" />
        <DeconvolutionParam name="Channel #4: PSF Numerical Aperture" value="1.40000e+00" />
        <DeconvolutionParam name="Channel #4: PSF Pinhole Airy" value="1.00000e+00" />
        <DeconvolutionParam name="Channel #4: PSF Refractive Index (Medium)" value="1.40000e+00" />
        <DeconvolutionParam name="Channel #4: PSF Refractive Index (Objective)" value="1.51800e+00" />
        <DeconvolutionParam name="Channel #4: PSF Refractive Index (Objective, design)" value="1.51800e+00" />
        <DeconvolutionParam name="Channel #4: PSF System Type" value="Confocal" />
        <DeconvolutionParam name="Channel #4: PSF Z-Offset" value="0.00000e+00" />
        <DeconvolutionParam name="Channel #4: Post-Filter" value="None" />
        <DeconvolutionParam name="Channel #4: Regularization Method" value="Good's Roughness" />
        <DeconvolutionParam name="Channel #4: Regularization Parameter" value="5.00000e-02" />
        <DeconvolutionParam name="Channel #4: Smoothing-Filter" value="Smooth (very high)" />
        <DeconvolutionParam name="Channel #4: Strategy" value="Adaptive" />
        <DeconvolutionParam name="Expert" value="yes" />
        <DeconvolutionParam name="Version" value="5.1.1.9188" />
        <TR style="font-family: arial, helvetica; font-size: 7pt; font-weight: bold; color: 000000; padding: 3px;">
          <TH>Name</TH>
          <TH>Value</TH>
        </TR>
      </ProcessingHistory>
    </Attachment>
    <Attachment Name="HardwareSetting" Application="LAS AF" Software="LAS X 4.2.1.23810" HardwareServerVersion="Build 23810" SystemType="13" SystemTypeName="STELLARIS 5" DataSourceType="0" DataSourceTypeName="Confocal">
      <ATLConfocalSettingDefinition VersionNumber="20" IsEnabledForSequentialScanning="1" UserSettingName="S66" IsShowDyeEmissionSpectrum="1" IsShowDyeExcitationSpectrum="0" CanDoSTED="0" IsSTEDActive="0" IsSwitchForPulsedStedWithMpActive="0" UseSystemOptimizedVoxelCalculation="1" IsUserSettingNameSet="0" IsHydPulsedModeCoeffntManualActive="0" XGalvoMovementMode="1" XGalvoMovementModeName="linear" BitSize="8" MaxIntegrationTime="0" ScanMode="xyz" ZUseMode="2" ZUseModeName="z-wide" ZPosition="1,267.18 µm" IsSuperZ="0" ValidBeginStack="1" ValidEndStack="1" Begin="0.00126361767" End="0.00126717915" Sections="13" StackCalculationMode="2" StackCalculationModeName="System optimized step size" IsMPFormulaForStepSizerUsageActive="0" IsFastZStack="0" ZStackDirectionMode="1" ZStackDirectionModeName="Unidirectional" FlipX="1" FlipY="1" SwapXY="1" Magnification="63" ObjectivePos="2" ObjectiveName="HC PL APO CS2    63x/1.40 OIL " ObjectiveNumber="11506350" MicroscopeModel="DMI8-CS" IsInverseMicroscopeModel="1" Immersion="OIL" NumericalAperture="1.4" RefractionIndex="1.518" IsFCSFilterAutomationActive="0" IsSMDChaserUVAOTFAutomationActive="0" CanDoCSMode="1" ActiveCS_SubModeForTLD="0" ActiveCS_SubModeForTLDName="Scan-BF" ActiveCS_SubModeForRLD="0" ActiveCS_SubModeForRLDName="Empty" RldFluoCubePos="3" RldCubeAutoSelectionEnabled="1" LastNonMP_MFP_FW_Name="" LastNonMP_Pol_FW_Name="" IsResonantConfocalScanner="0" UseScanFormatRestriction="0" Zoom="4.03" BaseZoom="0.75" PanFirstDim="-1,462.91 µm" PanSecondDim="9.71985857030119E-04" Pinhole="95.5 µm" PinholeAiry="999.95 mAU" EmissionWavelengthForPinholeAiryCalculation="580 nm" FrameAverage="1" LineAverage="5" FrameAccumulation="1" Line_Accumulation="1" AreBleachPointsEnabled="0" InTrigger="-1" OutTrigger="-1" IsRoiScanEnable="0" Is3DLimitedRoiScanEnable="0" ZCompensationModes="0" WizardMode="0" InDimension="512" OutDimension="512" ScanSpeed="600 Hz" ScanDirectionX="1" ScanDirectionXName="Unidirectional" StagePosX="56,878.26 µm" StagePosY="38,051.38 µm" StageRangeX="126,999.93 µm" StageRangeY="82,999.96 µm" StageOrderNumber="158004141" IsConstantIntegrationTimeActive="1" PixelDwellTime="1.725 µs" SystemSerialNumber="8200000117">
        <Quantity Value="0.00000029679" Unit="" />
        <AdditionalZPositionList>
          <AdditionalZPosition Valid="1" SuperZMode="1" SuperZModeName="RestrictedRange" ZMode="2" ZUseModeName="z-wide" ZPosition="0.00126717915" />
        </AdditionalZPositionList>
        <SpimCACompensationParameter YGalvoOffsetLeft="0" YGalvoOffsetRight="0" />
        <ShutterList>
          <Shutter Version="0" LightSourceType="1" LightSourceName="UV Light" IsActive="1">
            <BeamRoute Version="0">
              <BeamPosition BeamPositionLevel="0" BeamPosition="30" />
            </BeamRoute>
          </Shutter>
          <Shutter Version="0" LightSourceType="0" LightSourceName="Visible Light" IsActive="0">
            <BeamRoute Version="0">
              <BeamPosition BeamPositionLevel="0" BeamPosition="10" />
              <BeamPosition BeamPositionLevel="1" BeamPosition="20" />
            </BeamRoute>
          </Shutter>
          <Shutter Version="0" LightSourceType="4" LightSourceName="SuperContVisible Light" IsActive="1">
            <BeamRoute Version="0">
              <BeamPosition BeamPositionLevel="0" BeamPosition="10" />
              <BeamPosition BeamPositionLevel="1" BeamPosition="30" />
            </BeamRoute>
          </Shutter>
        </ShutterList>
        <BleachPoints>
          <LMSDataContainerHeader Version="2">
            <Element Name="BleachPointROISet" Visibility="2" CopyOption="1" UniqueID="79876c1e-99b4-11ed-bd6f-005062200d8a">
              <Data>
                <ROISet ROISetType="1" PossibleChildROITypes="-1" PossibleROITransforms="65535" PossibleROIActions="65535" />
              </Data>
              <Memory Size="0" MemoryBlockID="MemBlock_1755" />
              <Children />
            </Element>
          </LMSDataContainerHeader>
        </BleachPoints>
        <ATLConfocalBleachPointsSettings />
        <GalvoSwitchParameter version="1" LastCsScanSpeed="400" LastCsPhase="33.1166552224003" LastRsPhase="-83.7521934843977" />
        <FilterWheel FluorifierAutoSelection="1" BeamSplitterAutoSelection="0" StedBeamSelectionPinholeCoupling="0" StedBeamSliderAutoSelectionEnabled="0" MultiFunctionPortAutoSelection="0" BeamMergerAutoSelectionEnabled="0" RldBlockingFilterAutoSelectionEnabled="0">
          <Wheel Version="1" Qualifier="200" FilterWheelName="Galvo Resonant Pan" FilterIndex="0" FilterName="Galvo X Pan Center " IsSpectrumTurnMode="0" FilterSpectrumPosition="0" FilterDisplayValue="Galvo X Pan Center " FilterType="Galvo Resonant Pan">
            <BeamRoute Version="0" />
          </Wheel>
          <Wheel Version="1" Qualifier="160" FilterWheelName="Galvo Slider" FilterIndex="0" FilterName="Galvo X Normal " IsSpectrumTurnMode="0" FilterSpectrumPosition="0" FilterDisplayValue="Galvo X Normal " FilterType="Galvo Slider">
            <BeamRoute Version="0" />
          </Wheel>
          <Wheel Version="1" Qualifier="131" FilterWheelName="Notch FW 2" FilterIndex="0" FilterName="Empty" IsSpectrumTurnMode="0" FilterSpectrumPosition="0" FilterDisplayValue="Empty" FilterType="Unknown Filter">
            <BeamRoute Version="0" />
          </Wheel>
          <Wheel Version="1" Qualifier="130" FilterWheelName="Polarization FW" FilterIndex="0" FilterName="Empty" IsSpectrumTurnMode="0" FilterSpectrumPosition="0" FilterDisplayValue="Empty" FilterType="Polarization FW">
            <BeamRoute Version="0" />
          </Wheel>
          <Wheel Version="1" Qualifier="121" FilterWheelName="Simple Beam Expander" FilterIndex="0" FilterName="No FRAP Booster " IsSpectrumTurnMode="0" FilterSpectrumPosition="0" FilterDisplayValue="No FRAP Booster " FilterType="Unknown Filter">
            <BeamRoute Version="0" />
          </Wheel>
          <Wheel Version="1" Qualifier="170" FilterWheelName="Target Slider" FilterIndex="0" FilterName="Target Park " IsSpectrumTurnMode="0" FilterSpectrumPosition="0" FilterDisplayValue="Target Park " FilterType="Target Slider">
            <BeamRoute Version="0" />
          </Wheel>
          <Wheel Version="1" Qualifier="31" FilterWheelName="X2 Lens Changer" FilterIndex="0" FilterName="CS2 UV Optics 1 " IsSpectrumTurnMode="0" FilterSpectrumPosition="0" FilterDisplayValue="CS2 UV Optics 1 " FilterType="Unknown Filter">
            <BeamRoute Version="0" />
          </Wheel>
        </FilterWheel>
        <Spectro>
          <MultiBand Version="1" Channel="2" ChannelName="Channel 2" LeftWorld="425" RightWorld="504" TargetWaveLengthBegin="425" TargetWaveLengthEnd="504">
            <BeamRoute Version="0">
              <BeamPosition BeamPositionLevel="0" BeamPosition="40" />
              <BeamPosition BeamPositionLevel="1" BeamPosition="2" />
            </BeamRoute>
          </MultiBand>
          <MultiBand Version="1" Channel="3" ChannelName="Channel 3" LeftWorld="504.001" RightWorld="575.465861154161" TargetWaveLengthBegin="504.001" TargetWaveLengthEnd="575.465861154161">
            <BeamRoute Version="0">
              <BeamPosition BeamPositionLevel="0" BeamPosition="40" />
              <BeamPosition BeamPositionLevel="1" BeamPosition="3" />
            </BeamRoute>
          </MultiBand>
          <MultiBand Version="1" Channel="4" ChannelName="Channel 4" LeftWorld="584" RightWorld="630" TargetWaveLengthBegin="584" TargetWaveLengthEnd="630">
            <BeamRoute Version="0">
              <BeamPosition BeamPositionLevel="0" BeamPosition="40" />
              <BeamPosition BeamPositionLevel="1" BeamPosition="4" />
            </BeamRoute>
          </MultiBand>
          <MultiBand Version="1" Channel="5" ChannelName="Channel 5" LeftWorld="637" RightWorld="835" TargetWaveLengthBegin="637" TargetWaveLengthEnd="835">
            <BeamRoute Version="0">
              <BeamPosition BeamPositionLevel="0" BeamPosition="40" />
              <BeamPosition BeamPositionLevel="1" BeamPosition="5" />
            </BeamRoute>
          </MultiBand>
        </Spectro>
        <AotfList>
          <Aotf Version="1" LightSourceName="UV Light" LightSourceType="1" OpenVirtual="0" IsChanged="0" CanDoPulseFreq="0" PulsFreq="0" CanDoTwoLaserPIE="0" TwoLaserPIEPossibleLastState="0" TwoLaserPIEActive="0" AotfType="UV">
            <BeamRoute Version="0">
              <BeamPosition BeamPositionLevel="0" BeamPosition="30" />
            </BeamRoute>
            <LaserLineSetting LaserLine="405" IntensityDev="11.6399188341634" IntensityLowDev="0" AOBSIntensityDev="-1" AOBSIntensityLowDev="-1" EnableDoubleMode="0" LineIndex="0" SequenceIndex="0" LineDeactivationFlags="0" SuppressionMode="-1" IsVisible="0" CanDoFastModulation="1" IntensityShow="Shutter: on, Intensity: 11.64%" />
          </Aotf>
          <Aotf Version="1" LightSourceName="Visible Light" LightSourceType="0" OpenVirtual="0" IsChanged="0" CanDoPulseFreq="0" PulsFreq="0" CanDoTwoLaserPIE="0" TwoLaserPIEPossibleLastState="0" TwoLaserPIEActive="0" AotfType="Visible">
            <BeamRoute Version="0">
              <BeamPosition BeamPositionLevel="0" BeamPosition="10" />
              <BeamPosition BeamPositionLevel="1" BeamPosition="20" />
            </BeamRoute>
            <LaserLineSetting LaserLine="448" IntensityDev="0" IntensityLowDev="0" AOBSIntensityDev="-1" AOBSIntensityLowDev="-1" EnableDoubleMode="0" LineIndex="0" SequenceIndex="0" LineDeactivationFlags="0" SuppressionMode="-1" IsVisible="0" CanDoFastModulation="1" IntensityShow="Shutter: off, Intensity: 0.00%" />
            <LaserLineSetting LaserLine="488" IntensityDev="0" IntensityLowDev="0" AOBSIntensityDev="-1" AOBSIntensityLowDev="-1" EnableDoubleMode="0" LineIndex="1" SequenceIndex="0" LineDeactivationFlags="0" SuppressionMode="-1" IsVisible="0" CanDoFastModulation="1" IntensityShow="Shutter: off, Intensity: 0.00%" />
          </Aotf>
          <Aotf Version="1" LightSourceName="SuperContVisible Light" LightSourceType="4" OpenVirtual="0" IsChanged="0" ExcitationControlMode="0" ExcitationControlModeBegin="0" ExcitationControlModeEnd="0" CanDoMultipleConstantPowerCurves="1" CurrentConstantPowerCurve="100" CanDoPulseFreq="0" PulsFreq="0" CanDoTwoLaserPIE="0" TwoLaserPIEPossibleLastState="0" TwoLaserPIEActive="0" AotfType="Supercontinuum Visible">
            <BeamRoute Version="0">
              <BeamPosition BeamPositionLevel="0" BeamPosition="10" />
              <BeamPosition BeamPositionLevel="1" BeamPosition="30" />
            </BeamRoute>
            <LaserLineSetting LaserLine="499" IntensityDev="0" IntensityLowDev="0" AOBSIntensityDev="-1" AOBSIntensityLowDev="-1" EnableDoubleMode="0" LineIndex="0" SequenceIndex="0" LineDeactivationFlags="0" SuppressionMode="-1" IsVisible="0" CanDoFastModulation="1" IntensityShow="Shutter: on, Intensity: 0.00%" />
            <LaserLineSetting LaserLine="579" IntensityDev="0" IntensityLowDev="0" AOBSIntensityDev="-1" AOBSIntensityLowDev="-1" EnableDoubleMode="0" LineIndex="1" SequenceIndex="0" LineDeactivationFlags="0" SuppressionMode="-1" IsVisible="0" CanDoFastModulation="1" IntensityShow="Shutter: on, Intensity: 0.00%" />
            <LaserLineSetting LaserLine="631" IntensityDev="0" IntensityLowDev="0" AOBSIntensityDev="-1" AOBSIntensityLowDev="-1" EnableDoubleMode="0" LineIndex="2" SequenceIndex="0" LineDeactivationFlags="0" SuppressionMode="-1" IsVisible="1" CanDoFastModulation="1" IntensityShow="Shutter: on, Intensity: 0.00%" />
            <LaserLineSetting LaserLine="488" IntensityDev="0" IntensityLowDev="0" AOBSIntensityDev="-1" AOBSIntensityLowDev="-1" EnableDoubleMode="0" LineIndex="3" SequenceIndex="0" LineDeactivationFlags="0" SuppressionMode="-1" IsVisible="0" CanDoFastModulation="1" IntensityShow="Shutter: on, Intensity: 0.00%" />
            <LaserLineSetting LaserLine="682" IntensityDev="0" IntensityLowDev="0" AOBSIntensityDev="-1" AOBSIntensityLowDev="-1" EnableDoubleMode="0" LineIndex="4" SequenceIndex="0" LineDeactivationFlags="0" SuppressionMode="-1" IsVisible="0" CanDoFastModulation="1" IntensityShow="Shutter: on, Intensity: 0.00%" />
            <LaserLineSetting LaserLine="683" IntensityDev="0" IntensityLowDev="0" AOBSIntensityDev="-1" AOBSIntensityLowDev="-1" EnableDoubleMode="0" LineIndex="5" SequenceIndex="0" LineDeactivationFlags="0" SuppressionMode="-1" IsVisible="0" CanDoFastModulation="1" IntensityShow="Shutter: on, Intensity: 0.00%" />
            <LaserLineSetting LaserLine="684" IntensityDev="0" IntensityLowDev="0" AOBSIntensityDev="-1" AOBSIntensityLowDev="-1" EnableDoubleMode="0" LineIndex="6" SequenceIndex="0" LineDeactivationFlags="0" SuppressionMode="-1" IsVisible="0" CanDoFastModulation="1" IntensityShow="Shutter: on, Intensity: 0.00%" />
            <LaserLineSetting LaserLine="685" IntensityDev="0" IntensityLowDev="0" AOBSIntensityDev="-1" AOBSIntensityLowDev="-1" EnableDoubleMode="0" LineIndex="7" SequenceIndex="0" LineDeactivationFlags="0" SuppressionMode="-1" IsVisible="0" CanDoFastModulation="1" IntensityShow="Shutter: on, Intensity: 0.00%" />
          </Aotf>
        </AotfList>
        <STED_DepletionLine Wavelength="0" IsPulsedLaser="0" LineIndex="0">
          <BeamRoute Version="0" />
        </STED_DepletionLine>
        <LightSourceList>
          <LightSourceSetting version="1" LightSourceName="UV Light" LightSourceType="1">
            <BeamRoute Version="0">
              <BeamPosition BeamPositionLevel="0" BeamPosition="30" />
            </BeamRoute>
            <LinesBlockedForDyeAssistant>
              <LineBlocked IsBlocked="0" />
            </LinesBlockedForDyeAssistant>
          </LightSourceSetting>
          <LightSourceSetting version="1" LightSourceName="Visible Light" LightSourceType="0">
            <BeamRoute Version="0">
              <BeamPosition BeamPositionLevel="0" BeamPosition="10" />
              <BeamPosition BeamPositionLevel="1" BeamPosition="20" />
            </BeamRoute>
            <LinesBlockedForDyeAssistant>
              <LineBlocked IsBlocked="0" />
              <LineBlocked IsBlocked="0" />
            </LinesBlockedForDyeAssistant>
          </LightSourceSetting>
          <LightSourceSetting version="1" LightSourceName="SuperContVisible Light" LightSourceType="4">
            <BeamRoute Version="0">
              <BeamPosition BeamPositionLevel="0" BeamPosition="10" />
              <BeamPosition BeamPositionLevel="1" BeamPosition="30" />
            </BeamRoute>
            <LinesBlockedForDyeAssistant>
              <LineBlocked IsBlocked="0" />
              <LineBlocked IsBlocked="0" />
              <LineBlocked IsBlocked="0" />
              <LineBlocked IsBlocked="0" />
              <LineBlocked IsBlocked="0" />
              <LineBlocked IsBlocked="0" />
              <LineBlocked IsBlocked="0" />
              <LineBlocked IsBlocked="0" />
            </LinesBlockedForDyeAssistant>
          </LightSourceSetting>
        </LightSourceList>
        <LUT_List>
          <LUT Channel="100" LutName="Gray">
            <BeamRoute Version="0">
              <BeamPosition BeamPositionLevel="0" BeamPosition="10" />
              <BeamPosition BeamPositionLevel="1" BeamPosition="11" />
            </BeamRoute>
          </LUT>
          <LUT Channel="2" LutName="Blue">
            <BeamRoute Version="0">
              <BeamPosition BeamPositionLevel="0" BeamPosition="40" />
              <BeamPosition BeamPositionLevel="1" BeamPosition="2" />
            </BeamRoute>
          </LUT>
          <LUT Channel="3" LutName="Blue">
            <BeamRoute Version="0">
              <BeamPosition BeamPositionLevel="0" BeamPosition="40" />
              <BeamPosition BeamPositionLevel="1" BeamPosition="3" />
            </BeamRoute>
          </LUT>
          <LUT Channel="4" LutName="">
            <BeamRoute Version="0">
              <BeamPosition BeamPositionLevel="0" BeamPosition="40" />
              <BeamPosition BeamPositionLevel="1" BeamPosition="4" />
            </BeamRoute>
          </LUT>
          <LUT Channel="0" LutName="Red">
            <BeamRoute Version="0">
              <BeamPosition BeamPositionLevel="0" BeamPosition="40" />
              <BeamPosition BeamPositionLevel="1" BeamPosition="5" />
            </BeamRoute>
          </LUT>
        </LUT_List>
        <DetectorList DetectorAutoSelection="1" InExternalDetectionMode="0">
          <Detector Version="1" Name="HyD S1" Type="SiPM" ScanType="Internal" Channel="2" ChannelName="Channel 2" IsActive="1" IsBlockedForDyeAssistant="0" DyeName="" DyeRelation="0" DyeExcitationMode="0" IsBlockedForManualActivation="0" STEDDetectorMode="0" STEDDetectorModeName="other" STED_LateralSaturationFactor="0" Gain="2.5" Offset="0" IsSTEDDetector="0" IsSRSDetector="0" DetectionRangeBegin="320" DetectionRangeEnd="1" Phase="0" IsFlimDetector="0" IsEnabled="1" IsHPDDetector="0" CanDoPhotonCounting="1" IsHydPulsedModeAllowed="0" CanDoTimeGate="0" AcquisitionMode="1" DigitalGatingMode="2" AcquisitionModeName="PhotonCounting" IsLifetimeContrastActive="0" OperatingType="1" IsReflectionModeActive="0" OffsetShow="0" GainShow="2" ActiveShow="Active" Band="(425nm - 504nm)" LutName="Blue">
            <BeamRoute Version="0">
              <BeamPosition BeamPositionLevel="0" BeamPosition="40" />
              <BeamPosition BeamPositionLevel="1" BeamPosition="2" />
            </BeamRoute>
            <ImageChannelArray>
              <ImageChannel ChannelTypeName="Analog" ChannelType="1" IsEnabled="1" CanDoGain="1" Gain="2.5" GainMode="0" />
            </ImageChannelArray>
            <TauScanDef TauScanRangeBegin="0.0000000001" TauScanRangeEnd="0.00000001" TauScanCount="3" />
            <DetectionReferenceLine Version="0" LaserName="Diode 405" LaserWavelength="405" IsAutomaticAssigned="1" />
            <LutInfo Version="0" LutDescription="Blue" LutBackground="" LutIsUserDefined="0" LutBlackValue="0" LutWhiteValue="1" LutGammaValue="1" />
          </Detector>
          <Detector Version="1" Name="HyD S2" Type="SiPM" ScanType="Internal" Channel="3" ChannelName="Channel 3" IsActive="1" IsBlockedForDyeAssistant="0" DyeName="" DyeRelation="0" DyeExcitationMode="0" IsBlockedForManualActivation="0" STEDDetectorMode="0" STEDDetectorModeName="other" STED_LateralSaturationFactor="0" Gain="35.3" Offset="0" IsSTEDDetector="0" IsSRSDetector="0" DetectionRangeBegin="320" DetectionRangeEnd="1" Phase="0" IsFlimDetector="0" IsEnabled="1" IsHPDDetector="0" CanDoPhotonCounting="1" IsHydPulsedModeAllowed="0" CanDoTimeGate="0" AcquisitionMode="1" DigitalGatingMode="2" AcquisitionModeName="PhotonCounting" IsLifetimeContrastActive="0" OperatingType="1" IsReflectionModeActive="0" OffsetShow="0" GainShow="35" ActiveShow="Active" Band="(504nm - 575nm)" LutName="Blue">
            <BeamRoute Version="0">
              <BeamPosition BeamPositionLevel="0" BeamPosition="40" />
              <BeamPosition BeamPositionLevel="1" BeamPosition="3" />
            </BeamRoute>
            <TauScanDef TauScanRangeBegin="0.0000000001" TauScanRangeEnd="0.00000001" TauScanCount="3" />
            <DetectionReferenceLine Version="0" LaserName="Diode 405" LaserWavelength="405" IsAutomaticAssigned="1" />
            <LutInfo Version="0" LutDescription="Green" LutBackground="" LutIsUserDefined="0" LutBlackValue="0" LutWhiteValue="1" LutGammaValue="1" />
          </Detector>
          <Detector Version="1" Name="HyD S3" Type="SiPM" ScanType="Internal" Channel="4" ChannelName="Channel 4" IsActive="1" IsBlockedForDyeAssistant="0" DyeName="" DyeRelation="0" DyeExcitationMode="0" IsBlockedForManualActivation="0" STEDDetectorMode="0" STEDDetectorModeName="other" STED_LateralSaturationFactor="0" Gain="42.5" Offset="0" IsSTEDDetector="0" IsSRSDetector="0" DetectionRangeBegin="320" DetectionRangeEnd="1" Phase="0" IsFlimDetector="0" IsEnabled="1" IsHPDDetector="0" CanDoPhotonCounting="1" IsHydPulsedModeAllowed="0" CanDoTimeGate="0" AcquisitionMode="1" DigitalGatingMode="2" AcquisitionModeName="PhotonCounting" IsLifetimeContrastActive="0" OperatingType="1" IsReflectionModeActive="0" OffsetShow="0" GainShow="42" ActiveShow="Active" Band="(584nm - 630nm)" LutName="">
            <BeamRoute Version="0">
              <BeamPosition BeamPositionLevel="0" BeamPosition="40" />
              <BeamPosition BeamPositionLevel="1" BeamPosition="4" />
            </BeamRoute>
            <TauScanDef TauScanRangeBegin="0.0000000001" TauScanRangeEnd="0.00000001" TauScanCount="3" />
            <DetectionReferenceLine Version="0" LaserName="Diode 405" LaserWavelength="405" IsAutomaticAssigned="1" />
            <LutInfo Version="0" LutDescription="Yellow" LutBackground="" LutIsUserDefined="0" LutBlackValue="0" LutWhiteValue="1" LutGammaValue="1" />
          </Detector>
          <Detector Version="1" Name="HyD S4" Type="SiPM" ScanType="Internal" Channel="5" ChannelName="Channel 5" IsActive="1" IsBlockedForDyeAssistant="0" DyeName="Leica/ALEXA 633" DyeRelation="0" DyeExcitationMode="0" IsBlockedForManualActivation="0" STEDDetectorMode="0" STEDDetectorModeName="other" STED_LateralSaturationFactor="0" Gain="2.5" Offset="0" IsSTEDDetector="0" IsSRSDetector="0" DetectionRangeBegin="320" DetectionRangeEnd="1" Phase="0" IsFlimDetector="0" IsEnabled="1" IsHPDDetector="0" CanDoPhotonCounting="1" IsHydPulsedModeAllowed="0" CanDoTimeGate="0" AcquisitionMode="1" DigitalGatingMode="2" AcquisitionModeName="PhotonCounting" IsLifetimeContrastActive="0" OperatingType="1" IsReflectionModeActive="0" OffsetShow="0" GainShow="2" ActiveShow="Active" Band="(637nm - 835nm)" LutName="">
            <BeamRoute Version="0">
              <BeamPosition BeamPositionLevel="0" BeamPosition="40" />
              <BeamPosition BeamPositionLevel="1" BeamPosition="5" />
            </BeamRoute>
            <TauScanDef TauScanRangeBegin="0.0000000001" TauScanRangeEnd="0.00000001" TauScanCount="3" />
            <DetectionReferenceLine Version="0" LaserName="WLL SuperK Evo" LaserWavelength="631" IsAutomaticAssigned="1" />
            <LutInfo Version="0" LutDescription="Red" LutBackground="" LutIsUserDefined="0" LutBlackValue="0" LutWhiteValue="1" LutGammaValue="1" />
          </Detector>
          <Detector Version="1" Name="Trans PMT" Type="PMT" ScanType="TLD" Channel="100" ChannelName="Transmission Channel" IsActive="0" IsBlockedForDyeAssistant="0" DyeName="" DyeRelation="0" DyeExcitationMode="0" IsBlockedForManualActivation="0" STEDDetectorMode="0" STEDDetectorModeName="other" STED_LateralSaturationFactor="0" Gain="0" Offset="0" IsSTEDDetector="0" IsSRSDetector="0" DetectionRangeBegin="350" DetectionRangeEnd="1" Phase="0" IsFlimDetector="0" IsEnabled="0" IsHPDDetector="0" CanDoTimeGate="0" AcquisitionMode="-1" DigitalGatingMode="2" AcquisitionModeName="" IsLifetimeContrastActive="0" OperatingType="1" IsReflectionModeActive="0" OffsetShow="0" GainShow="0" ActiveShow="Inactive" Band="" LutName="Gray">
            <BeamRoute Version="0">
              <BeamPosition BeamPositionLevel="0" BeamPosition="10" />
              <BeamPosition BeamPositionLevel="1" BeamPosition="11" />
            </BeamRoute>
            <TauScanDef TauScanRangeBegin="0.0000000001" TauScanRangeEnd="0.00000001" TauScanCount="3" />
            <LutInfo Version="0" LutDescription="Gray" LutBackground="" LutIsUserDefined="0" LutBlackValue="0" LutWhiteValue="1" LutGammaValue="1" />
          </Detector>
        </DetectorList>
        <LaserArray>
          <Laser Version="6" LightSourceType="1" LaserName="Diode 405" PowerState="On" StedAlignFlag="0" CanDoLinearOutputPower="0" CanDoPulsing="0" CanDoOutputPowerWatt="1" HighPowerModeActive="0" LightSourceName="UV Light" OutputPowerWatt="0" Wavelength="405" CanDoChangeWavelength="0" OutputPowerDisplay="On">
            <BeamRoute Version="0">
              <BeamPosition BeamPositionLevel="0" BeamPosition="30" />
            </BeamRoute>
          </Laser>
          <Laser Version="6" LightSourceType="0" LaserName="Diode 448" PowerState="Off" StedAlignFlag="0" CanDoLinearOutputPower="0" CanDoPulsing="0" CanDoOutputPowerWatt="1" HighPowerModeActive="0" LightSourceName="Visible Light" OutputPowerWatt="0" Wavelength="448" CanDoChangeWavelength="0" OutputPowerDisplay="Off">
            <BeamRoute Version="0">
              <BeamPosition BeamPositionLevel="0" BeamPosition="10" />
              <BeamPosition BeamPositionLevel="1" BeamPosition="20" />
            </BeamRoute>
          </Laser>
          <Laser Version="6" LightSourceType="0" LaserName="OPSL 488" PowerState="Off" StedAlignFlag="0" CanDoLinearOutputPower="0" CanDoPulsing="0" CanDoOutputPowerWatt="1" HighPowerModeActive="0" LightSourceName="Visible Light" OutputPowerWatt="0" Wavelength="488" CanDoChangeWavelength="0" OutputPowerDisplay="Off">
            <BeamRoute Version="0">
              <BeamPosition BeamPositionLevel="0" BeamPosition="10" />
              <BeamPosition BeamPositionLevel="1" BeamPosition="20" />
            </BeamRoute>
          </Laser>
          <Laser Version="6" LightSourceType="4" LaserName="WLL SuperK Evo" PowerState="On" StedAlignFlag="0" CanDoLinearOutputPower="1" CanDoPulsing="1" CanDoOutputPowerWatt="1" HighPowerModeActive="0" LightSourceName="SuperContVisible Light" OutputPowerWatt="85" OutputPowerPercentage="0.85" Wavelength="0" CanDoChangeWavelength="0" OutputPowerWattDisplay="85.0000 W" OutputPowerDisplay="On, 85.0000 %">
            <BeamRoute Version="0">
              <BeamPosition BeamPositionLevel="0" BeamPosition="10" />
              <BeamPosition BeamPositionLevel="1" BeamPosition="30" />
            </BeamRoute>
          </Laser>
        </LaserArray>
        <OnlineDyeSeparation Enabled="0" KeepRawImage="0" Detectors="0" Channels="0" Normalize="0">
          <OnlineDyeSeparationDetectorList />
          <OnlineDyeSeparationChannelList />
        </OnlineDyeSeparation>
        <VariableBeamExpanderFactors CommonSettingEnabled="1" CommonFactor="0" />
      </ATLConfocalSettingDefinition>
      <LDM_Block_Sequential VersionNumber="1" SequentialMode="0" AutoFocusSequence="1" BlockName="Job 1">
        <LDM_Block_Sequential_Master>
          <ATLConfocalSettingDefinition VersionNumber="20" IsEnabledForSequentialScanning="1" UserSettingName="S2" CanDoSTED="0" IsSTEDActive="0" IsSwitchForPulsedStedWithMpActive="0" UseSystemOptimizedVoxelCalculation="1" IsUserSettingNameSet="0" IsHydPulsedModeCoeffntManualActive="0" XGalvoMovementMode="1" XGalvoMovementModeName="linear" BitSize="8" MaxIntegrationTime="0" ScanMode="xyz" ZUseMode="2" ZUseModeName="z-wide" ZPosition="1,267.07 µm" IsSuperZ="0" ValidBeginStack="1" ValidEndStack="1" Begin="0.00126361767" End="0.00126717915" Sections="13" StackCalculationMode="2" StackCalculationModeName="System optimized step size" IsMPFormulaForStepSizerUsageActive="0" IsFastZStack="0" ZStackDirectionMode="1" ZStackDirectionModeName="Unidirectional" FlipX="1" FlipY="1" SwapXY="1" Magnification="63" ObjectivePos="2" ObjectiveName="HC PL APO CS2    63x/1.40 OIL " ObjectiveNumber="11506350" MicroscopeModel="DMI8-CS" IsInverseMicroscopeModel="1" Immersion="OIL" NumericalAperture="1.4" RefractionIndex="1.518" IsFCSFilterAutomationActive="0" IsSMDChaserUVAOTFAutomationActive="0" CanDoCSMode="1" ActiveCS_SubModeForTLD="0" ActiveCS_SubModeForTLDName="Scan-BF" ActiveCS_SubModeForRLD="0" ActiveCS_SubModeForRLDName="Empty" RldFluoCubePos="3" RldCubeAutoSelectionEnabled="1" LastNonMP_MFP_FW_Name="" LastNonMP_Pol_FW_Name="" IsResonantConfocalScanner="0" UseScanFormatRestriction="0" Zoom="4.03" BaseZoom="0.75" PanFirstDim="-1,462.91 µm" PanSecondDim="9.71985857030119E-04" Pinhole="95.5 µm" PinholeAiry="1 AU" EmissionWavelengthForPinholeAiryCalculation="580 nm" FrameAverage="1" LineAverage="5" FrameAccumulation="1" Line_Accumulation="1" AreBleachPointsEnabled="0" InTrigger="-1" OutTrigger="-1" IsRoiScanEnable="0" Is3DLimitedRoiScanEnable="0" ZCompensationModes="0" WizardMode="0" InDimension="512" OutDimension="512" ScanSpeed="600 Hz" ScanDirectionX="1" ScanDirectionXName="Unidirectional" StagePosX="56,878.26 µm" StagePosY="38,051.38 µm" StageRangeX="126,999.93 µm" StageRangeY="82,999.96 µm" StageOrderNumber="158004141" IsConstantIntegrationTimeActive="1" PixelDwellTime="1.725 µs" SystemSerialNumber="8200000117">
            <Quantity Value="0.00000029679" Unit="" />
            <AdditionalZPositionList>
              <AdditionalZPosition Valid="1" SuperZMode="1" SuperZModeName="RestrictedRange" ZMode="2" ZUseModeName="z-wide" ZPosition="0.001267068805" />
            </AdditionalZPositionList>
            <SpimCACompensationParameter YGalvoOffsetLeft="0" YGalvoOffsetRight="0" />
            <ShutterList>
              <Shutter Version="0" LightSourceType="1" LightSourceName="UV Light" IsActive="1">
                <BeamRoute Version="0">
                  <BeamPosition BeamPositionLevel="0" BeamPosition="30" />
                </BeamRoute>
              </Shutter>
              <Shutter Version="0" LightSourceType="0" LightSourceName="Visible Light" IsActive="0">
                <BeamRoute Version="0">
                  <BeamPosition BeamPositionLevel="0" BeamPosition="10" />
                  <BeamPosition BeamPositionLevel="1" BeamPosition="20" />
                </BeamRoute>
              </Shutter>
              <Shutter Version="0" LightSourceType="4" LightSourceName="SuperContVisible Light" IsActive="1">
                <BeamRoute Version="0">
                  <BeamPosition BeamPositionLevel="0" BeamPosition="10" />
                  <BeamPosition BeamPositionLevel="1" BeamPosition="30" />
                </BeamRoute>
              </Shutter>
            </ShutterList>
            <BleachPoints>
              <LMSDataContainerHeader Version="2">
                <Element Name="BleachPointROISet" Visibility="2" CopyOption="1" UniqueID="b4b01ccc-99a6-11ed-bd6f-005062200d8a">
                  <Data>
                    <ROISet ROISetType="1" PossibleChildROITypes="-1" PossibleROITransforms="65535" PossibleROIActions="65535" />
                  </Data>
                  <Memory Size="0" MemoryBlockID="MemBlock_187" />
                  <Children />
                </Element>
              </LMSDataContainerHeader>
            </BleachPoints>
            <ATLConfocalBleachPointsSettings />
            <GalvoSwitchParameter version="1" LastCsScanSpeed="400" LastCsPhase="33.1166552224003" LastRsPhase="-83.7521934843977" />
            <FilterWheel FluorifierAutoSelection="1" BeamSplitterAutoSelection="0" StedBeamSelectionPinholeCoupling="0" StedBeamSliderAutoSelectionEnabled="0" MultiFunctionPortAutoSelection="0" BeamMergerAutoSelectionEnabled="0" RldBlockingFilterAutoSelectionEnabled="0">
              <Wheel Version="1" Qualifier="200" FilterWheelName="Galvo Resonant Pan" FilterIndex="0" FilterName="Galvo X Pan Center " IsSpectrumTurnMode="0" FilterSpectrumPosition="0" FilterDisplayValue="Galvo X Pan Center " FilterType="Galvo Resonant Pan">
                <BeamRoute Version="0" />
              </Wheel>
              <Wheel Version="1" Qualifier="160" FilterWheelName="Galvo Slider" FilterIndex="0" FilterName="Galvo X Normal " IsSpectrumTurnMode="0" FilterSpectrumPosition="0" FilterDisplayValue="Galvo X Normal " FilterType="Galvo Slider">
                <BeamRoute Version="0" />
              </Wheel>
              <Wheel Version="1" Qualifier="131" FilterWheelName="Notch FW 2" FilterIndex="0" FilterName="Empty" IsSpectrumTurnMode="0" FilterSpectrumPosition="0" FilterDisplayValue="Empty" FilterType="Unknown Filter">
                <BeamRoute Version="0" />
              </Wheel>
              <Wheel Version="1" Qualifier="130" FilterWheelName="Polarization FW" FilterIndex="0" FilterName="Empty" IsSpectrumTurnMode="0" FilterSpectrumPosition="0" FilterDisplayValue="Empty" FilterType="Polarization FW">
                <BeamRoute Version="0" />
              </Wheel>
              <Wheel Version="1" Qualifier="121" FilterWheelName="Simple Beam Expander" FilterIndex="0" FilterName="No FRAP Booster " IsSpectrumTurnMode="0" FilterSpectrumPosition="0" FilterDisplayValue="No FRAP Booster " FilterType="Unknown Filter">
                <BeamRoute Version="0" />
              </Wheel>
              <Wheel Version="1" Qualifier="170" FilterWheelName="Target Slider" FilterIndex="0" FilterName="Target Park " IsSpectrumTurnMode="0" FilterSpectrumPosition="0" FilterDisplayValue="Target Park " FilterType="Target Slider">
                <BeamRoute Version="0" />
              </Wheel>
              <Wheel Version="1" Qualifier="31" FilterWheelName="X2 Lens Changer" FilterIndex="0" FilterName="CS2 UV Optics 1 " IsSpectrumTurnMode="0" FilterSpectrumPosition="0" FilterDisplayValue="CS2 UV Optics 1 " FilterType="Unknown Filter">
                <BeamRoute Version="0" />
              </Wheel>
            </FilterWheel>
            <Spectro>
              <MultiBand Version="1" Channel="2" ChannelName="Channel 2" LeftWorld="425" RightWorld="504" TargetWaveLengthBegin="425" TargetWaveLengthEnd="504">
                <BeamRoute Version="0">
                  <BeamPosition BeamPositionLevel="0" BeamPosition="40" />
                  <BeamPosition BeamPositionLevel="1" BeamPosition="2" />
                </BeamRoute>
              </MultiBand>
              <MultiBand Version="1" Channel="3" ChannelName="Channel 3" LeftWorld="504.001" RightWorld="575.465861154161" TargetWaveLengthBegin="504.001" TargetWaveLengthEnd="575.465861154161">
                <BeamRoute Version="0">
                  <BeamPosition BeamPositionLevel="0" BeamPosition="40" />
                  <BeamPosition BeamPositionLevel="1" BeamPosition="3" />
                </BeamRoute>
              </MultiBand>
              <MultiBand Version="1" Channel="4" ChannelName="Channel 4" LeftWorld="584" RightWorld="630" TargetWaveLengthBegin="584" TargetWaveLengthEnd="630">
                <BeamRoute Version="0">
                  <BeamPosition BeamPositionLevel="0" BeamPosition="40" />
                  <BeamPosition BeamPositionLevel="1" BeamPosition="4" />
                </BeamRoute>
              </MultiBand>
              <MultiBand Version="1" Channel="5" ChannelName="Channel 5" LeftWorld="637" RightWorld="835" TargetWaveLengthBegin="637" TargetWaveLengthEnd="835">
                <BeamRoute Version="0">
                  <BeamPosition BeamPositionLevel="0" BeamPosition="40" />
                  <BeamPosition BeamPositionLevel="1" BeamPosition="5" />
                </BeamRoute>
              </MultiBand>
            </Spectro>
            <AotfList>
              <Aotf Version="1" LightSourceName="UV Light" LightSourceType="1" OpenVirtual="0" IsChanged="0" CanDoPulseFreq="0" PulsFreq="0" CanDoTwoLaserPIE="0" TwoLaserPIEPossibleLastState="0" TwoLaserPIEActive="0" AotfType="UV">
                <BeamRoute Version="0">
                  <BeamPosition BeamPositionLevel="0" BeamPosition="30" />
                </BeamRoute>
                <LaserLineSetting LaserLine="405" IntensityDev="0" IntensityLowDev="0" AOBSIntensityDev="-1" AOBSIntensityLowDev="-1" EnableDoubleMode="0" LineIndex="0" SequenceIndex="0" LineDeactivationFlags="0" SuppressionMode="-1" IsVisible="1" CanDoFastModulation="1" IntensityShow="Shutter: on, Intensity: 0.00%" />
              </Aotf>
              <Aotf Version="1" LightSourceName="Visible Light" LightSourceType="0" OpenVirtual="0" IsChanged="1" CanDoPulseFreq="0" PulsFreq="0" CanDoTwoLaserPIE="0" TwoLaserPIEPossibleLastState="0" TwoLaserPIEActive="0" AotfType="Visible">
                <BeamRoute Version="0">
                  <BeamPosition BeamPositionLevel="0" BeamPosition="10" />
                  <BeamPosition BeamPositionLevel="1" BeamPosition="20" />
                </BeamRoute>
                <LaserLineSetting LaserLine="448" IntensityDev="0" IntensityLowDev="0" AOBSIntensityDev="-1" AOBSIntensityLowDev="-1" EnableDoubleMode="0" LineIndex="0" SequenceIndex="0" LineDeactivationFlags="0" SuppressionMode="-1" IsVisible="0" CanDoFastModulation="1" IntensityShow="Shutter: off, Intensity: 0.00%" />
                <LaserLineSetting LaserLine="488" IntensityDev="0" IntensityLowDev="0" AOBSIntensityDev="-1" AOBSIntensityLowDev="-1" EnableDoubleMode="0" LineIndex="1" SequenceIndex="0" LineDeactivationFlags="0" SuppressionMode="-1" IsVisible="0" CanDoFastModulation="1" IntensityShow="Shutter: off, Intensity: 0.00%" />
              </Aotf>
              <Aotf Version="1" LightSourceName="SuperContVisible Light" LightSourceType="4" OpenVirtual="0" IsChanged="1" ExcitationControlMode="0" ExcitationControlModeBegin="0" ExcitationControlModeEnd="0" CanDoMultipleConstantPowerCurves="1" CurrentConstantPowerCurve="100" CanDoPulseFreq="0" PulsFreq="0" CanDoTwoLaserPIE="0" TwoLaserPIEPossibleLastState="0" TwoLaserPIEActive="0" AotfType="Supercontinuum Visible">
                <BeamRoute Version="0">
                  <BeamPosition BeamPositionLevel="0" BeamPosition="10" />
                  <BeamPosition BeamPositionLevel="1" BeamPosition="30" />
                </BeamRoute>
                <LaserLineSetting LaserLine="499" IntensityDev="100" IntensityLowDev="0" AOBSIntensityDev="100" AOBSIntensityLowDev="-1" EnableDoubleMode="0" LineIndex="0" SequenceIndex="0" LineDeactivationFlags="0" SuppressionMode="1" IsVisible="0" CanDoFastModulation="1" IntensityShow="Shutter: on, Intensity: 100.00%" />
                <LaserLineSetting LaserLine="579" IntensityDev="23.2543137431216" IntensityLowDev="0" AOBSIntensityDev="100" AOBSIntensityLowDev="-1" EnableDoubleMode="0" LineIndex="1" SequenceIndex="0" LineDeactivationFlags="0" SuppressionMode="1" IsVisible="0" CanDoFastModulation="1" IntensityShow="Shutter: on, Intensity: 23.25%" />
                <LaserLineSetting LaserLine="631" IntensityDev="100" IntensityLowDev="0" AOBSIntensityDev="100" AOBSIntensityLowDev="-1" EnableDoubleMode="0" LineIndex="2" SequenceIndex="0" LineDeactivationFlags="0" SuppressionMode="1" IsVisible="0" CanDoFastModulation="1" IntensityShow="Shutter: on, Intensity: 100.00%" />
                <LaserLineSetting LaserLine="488" IntensityDev="0" IntensityLowDev="0" AOBSIntensityDev="-1" AOBSIntensityLowDev="-1" EnableDoubleMode="0" LineIndex="3" SequenceIndex="0" LineDeactivationFlags="0" SuppressionMode="-1" IsVisible="0" CanDoFastModulation="1" IntensityShow="Shutter: on, Intensity: 0.00%" />
                <LaserLineSetting LaserLine="682" IntensityDev="0" IntensityLowDev="0" AOBSIntensityDev="-1" AOBSIntensityLowDev="-1" EnableDoubleMode="0" LineIndex="4" SequenceIndex="0" LineDeactivationFlags="0" SuppressionMode="-1" IsVisible="0" CanDoFastModulation="1" IntensityShow="Shutter: on, Intensity: 0.00%" />
                <LaserLineSetting LaserLine="683" IntensityDev="0" IntensityLowDev="0" AOBSIntensityDev="-1" AOBSIntensityLowDev="-1" EnableDoubleMode="0" LineIndex="5" SequenceIndex="0" LineDeactivationFlags="0" SuppressionMode="-1" IsVisible="0" CanDoFastModulation="1" IntensityShow="Shutter: on, Intensity: 0.00%" />
                <LaserLineSetting LaserLine="684" IntensityDev="0" IntensityLowDev="0" AOBSIntensityDev="-1" AOBSIntensityLowDev="-1" EnableDoubleMode="0" LineIndex="6" SequenceIndex="0" LineDeactivationFlags="0" SuppressionMode="-1" IsVisible="0" CanDoFastModulation="1" IntensityShow="Shutter: on, Intensity: 0.00%" />
                <LaserLineSetting LaserLine="685" IntensityDev="0" IntensityLowDev="0" AOBSIntensityDev="-1" AOBSIntensityLowDev="-1" EnableDoubleMode="0" LineIndex="7" SequenceIndex="0" LineDeactivationFlags="0" SuppressionMode="-1" IsVisible="0" CanDoFastModulation="1" IntensityShow="Shutter: on, Intensity: 0.00%" />
              </Aotf>
            </AotfList>
            <STED_DepletionLine Wavelength="0" IsPulsedLaser="0" LineIndex="0">
              <BeamRoute Version="0" />
            </STED_DepletionLine>
            <LightSourceList>
              <LightSourceSetting version="1" LightSourceName="UV Light" LightSourceType="1">
                <BeamRoute Version="0">
                  <BeamPosition BeamPositionLevel="0" BeamPosition="30" />
                </BeamRoute>
                <LinesBlockedForDyeAssistant>
                  <LineBlocked IsBlocked="0" />
                </LinesBlockedForDyeAssistant>
              </LightSourceSetting>
              <LightSourceSetting version="1" LightSourceName="Visible Light" LightSourceType="0">
                <BeamRoute Version="0">
                  <BeamPosition BeamPositionLevel="0" BeamPosition="10" />
                  <BeamPosition BeamPositionLevel="1" BeamPosition="20" />
                </BeamRoute>
                <LinesBlockedForDyeAssistant>
                  <LineBlocked IsBlocked="0" />
                  <LineBlocked IsBlocked="0" />
                </LinesBlockedForDyeAssistant>
              </LightSourceSetting>
              <LightSourceSetting version="1" LightSourceName="SuperContVisible Light" LightSourceType="4">
                <BeamRoute Version="0">
                  <BeamPosition BeamPositionLevel="0" BeamPosition="10" />
                  <BeamPosition BeamPositionLevel="1" BeamPosition="30" />
                </BeamRoute>
                <LinesBlockedForDyeAssistant>
                  <LineBlocked IsBlocked="0" />
                  <LineBlocked IsBlocked="0" />
                  <LineBlocked IsBlocked="0" />
                  <LineBlocked IsBlocked="0" />
                  <LineBlocked IsBlocked="0" />
                  <LineBlocked IsBlocked="0" />
                  <LineBlocked IsBlocked="0" />
                  <LineBlocked IsBlocked="0" />
                </LinesBlockedForDyeAssistant>
              </LightSourceSetting>
            </LightSourceList>
            <LUT_List>
              <LUT Channel="100" LutName="Gray">
                <BeamRoute Version="0">
                  <BeamPosition BeamPositionLevel="0" BeamPosition="10" />
                  <BeamPosition BeamPositionLevel="1" BeamPosition="11" />
                </BeamRoute>
              </LUT>
              <LUT Channel="2" LutName="Blue">
                <BeamRoute Version="0">
                  <BeamPosition BeamPositionLevel="0" BeamPosition="40" />
                  <BeamPosition BeamPositionLevel="1" BeamPosition="2" />
                </BeamRoute>
              </LUT>
              <LUT Channel="3" LutName="Green">
                <BeamRoute Version="0">
                  <BeamPosition BeamPositionLevel="0" BeamPosition="40" />
                  <BeamPosition BeamPositionLevel="1" BeamPosition="3" />
                </BeamRoute>
              </LUT>
              <LUT Channel="4" LutName="Yellow">
                <BeamRoute Version="0">
                  <BeamPosition BeamPositionLevel="0" BeamPosition="40" />
                  <BeamPosition BeamPositionLevel="1" BeamPosition="4" />
                </BeamRoute>
              </LUT>
              <LUT Channel="5" LutName="Red">
                <BeamRoute Version="0">
                  <BeamPosition BeamPositionLevel="0" BeamPosition="40" />
                  <BeamPosition BeamPositionLevel="1" BeamPosition="5" />
                </BeamRoute>
              </LUT>
            </LUT_List>
            <DetectorList DetectorAutoSelection="1" InExternalDetectionMode="0">
              <Detector Version="1" Name="HyD S1" Type="SiPM" ScanType="Internal" Channel="2" ChannelName="Channel 2" IsActive="0" IsBlockedForDyeAssistant="0" DyeName="" DyeRelation="0" DyeExcitationMode="0" IsBlockedForManualActivation="0" STEDDetectorMode="0" STEDDetectorModeName="other" STED_LateralSaturationFactor="0" Gain="2.5" Offset="0" IsSTEDDetector="0" IsSRSDetector="0" DetectionRangeBegin="320" DetectionRangeEnd="1" Phase="0" IsFlimDetector="0" IsEnabled="1" IsHPDDetector="0" CanDoPhotonCounting="1" IsHydPulsedModeAllowed="0" CanDoTimeGate="0" AcquisitionMode="1" DigitalGatingMode="2" AcquisitionModeName="PhotonCounting" IsLifetimeContrastActive="0" OperatingType="1" IsReflectionModeActive="0" OffsetShow="0" GainShow="2" ActiveShow="Inactive" Band="(425nm - 504nm)" LutName="Blue">
                <BeamRoute Version="0">
                  <BeamPosition BeamPositionLevel="0" BeamPosition="40" />
                  <BeamPosition BeamPositionLevel="1" BeamPosition="2" />
                </BeamRoute>
                <TauScanDef TauScanRangeBegin="0.0000000001" TauScanRangeEnd="0.00000001" TauScanCount="3" />
                <LutInfo Version="0" LutDescription="Blue" LutBackground="" LutIsUserDefined="0" LutBlackValue="0" LutWhiteValue="1" LutGammaValue="1" />
              </Detector>
              <Detector Version="1" Name="HyD S2" Type="SiPM" ScanType="Internal" Channel="3" ChannelName="Channel 3" IsActive="0" IsBlockedForDyeAssistant="0" DyeName="" DyeRelation="0" DyeExcitationMode="0" IsBlockedForManualActivation="0" STEDDetectorMode="0" STEDDetectorModeName="other" STED_LateralSaturationFactor="0" Gain="35.3" Offset="0" IsSTEDDetector="0" IsSRSDetector="0" DetectionRangeBegin="320" DetectionRangeEnd="1" Phase="0" IsFlimDetector="0" IsEnabled="0" IsHPDDetector="0" CanDoPhotonCounting="1" IsHydPulsedModeAllowed="0" CanDoTimeGate="0" AcquisitionMode="1" DigitalGatingMode="2" AcquisitionModeName="PhotonCounting" IsLifetimeContrastActive="0" OperatingType="1" IsReflectionModeActive="0" OffsetShow="0" GainShow="35" ActiveShow="Inactive" Band="(504nm - 575nm)" LutName="Green">
                <BeamRoute Version="0">
                  <BeamPosition BeamPositionLevel="0" BeamPosition="40" />
                  <BeamPosition BeamPositionLevel="1" BeamPosition="3" />
                </BeamRoute>
                <TauScanDef TauScanRangeBegin="0.0000000001" TauScanRangeEnd="0.00000001" TauScanCount="3" />
                <LutInfo Version="0" LutDescription="Green" LutBackground="" LutIsUserDefined="0" LutBlackValue="0" LutWhiteValue="1" LutGammaValue="1" />
              </Detector>
              <Detector Version="1" Name="HyD S3" Type="SiPM" ScanType="Internal" Channel="4" ChannelName="Channel 4" IsActive="0" IsBlockedForDyeAssistant="0" DyeName="" DyeRelation="0" DyeExcitationMode="0" IsBlockedForManualActivation="0" STEDDetectorMode="0" STEDDetectorModeName="other" STED_LateralSaturationFactor="0" Gain="42.5" Offset="0" IsSTEDDetector="0" IsSRSDetector="0" DetectionRangeBegin="320" DetectionRangeEnd="1" Phase="0" IsFlimDetector="0" IsEnabled="0" IsHPDDetector="0" CanDoPhotonCounting="1" IsHydPulsedModeAllowed="0" CanDoTimeGate="0" AcquisitionMode="1" DigitalGatingMode="2" AcquisitionModeName="PhotonCounting" IsLifetimeContrastActive="0" OperatingType="1" IsReflectionModeActive="0" OffsetShow="0" GainShow="42" ActiveShow="Inactive" Band="(584nm - 630nm)" LutName="Yellow">
                <BeamRoute Version="0">
                  <BeamPosition BeamPositionLevel="0" BeamPosition="40" />
                  <BeamPosition BeamPositionLevel="1" BeamPosition="4" />
                </BeamRoute>
                <TauScanDef TauScanRangeBegin="0.0000000001" TauScanRangeEnd="0.00000001" TauScanCount="3" />
                <LutInfo Version="0" LutDescription="Yellow" LutBackground="" LutIsUserDefined="0" LutBlackValue="0" LutWhiteValue="1" LutGammaValue="1" />
              </Detector>
              <Detector Version="1" Name="HyD S4" Type="SiPM" ScanType="Internal" Channel="5" ChannelName="Channel 5" IsActive="1" IsBlockedForDyeAssistant="0" DyeName="Leica/ALEXA 633" DyeRelation="0" DyeExcitationMode="0" IsBlockedForManualActivation="0" STEDDetectorMode="0" STEDDetectorModeName="other" STED_LateralSaturationFactor="0" Gain="15.7" Offset="0" IsSTEDDetector="0" IsSRSDetector="0" DetectionRangeBegin="320" DetectionRangeEnd="1" Phase="0" IsFlimDetector="0" IsEnabled="0" IsHPDDetector="0" CanDoPhotonCounting="1" IsHydPulsedModeAllowed="0" CanDoTimeGate="0" AcquisitionMode="1" DigitalGatingMode="2" AcquisitionModeName="PhotonCounting" IsLifetimeContrastActive="0" OperatingType="1" IsReflectionModeActive="0" OffsetShow="0" GainShow="16" ActiveShow="Active" Band="(637nm - 835nm)" LutName="Red">
                <BeamRoute Version="0">
                  <BeamPosition BeamPositionLevel="0" BeamPosition="40" />
                  <BeamPosition BeamPositionLevel="1" BeamPosition="5" />
                </BeamRoute>
                <ImageChannelArray>
                  <ImageChannel ChannelTypeName="Analog" ChannelType="1" IsEnabled="1" CanDoGain="1" Gain="15.71484375" GainMode="0" />
                </ImageChannelArray>
                <TauScanDef TauScanRangeBegin="0.0000000001" TauScanRangeEnd="0.00000001" TauScanCount="3" />
                <LutInfo Version="0" LutDescription="Red" LutBackground="" LutIsUserDefined="0" LutBlackValue="0" LutWhiteValue="1" LutGammaValue="1" />
              </Detector>
              <Detector Version="1" Name="Trans PMT" Type="PMT" ScanType="TLD" Channel="100" ChannelName="Transmission Channel" IsActive="0" IsBlockedForDyeAssistant="0" DyeName="" DyeRelation="0" DyeExcitationMode="0" IsBlockedForManualActivation="0" STEDDetectorMode="0" STEDDetectorModeName="other" STED_LateralSaturationFactor="0" Gain="0" Offset="0" IsSTEDDetector="0" IsSRSDetector="0" DetectionRangeBegin="350" DetectionRangeEnd="1" Phase="0" IsFlimDetector="0" IsEnabled="0" IsHPDDetector="0" CanDoTimeGate="0" AcquisitionMode="-1" DigitalGatingMode="2" AcquisitionModeName="" IsLifetimeContrastActive="0" OperatingType="1" IsReflectionModeActive="0" OffsetShow="0" GainShow="0" ActiveShow="Inactive" Band="" LutName="Gray">
                <BeamRoute Version="0">
                  <BeamPosition BeamPositionLevel="0" BeamPosition="10" />
                  <BeamPosition BeamPositionLevel="1" BeamPosition="11" />
                </BeamRoute>
                <TauScanDef TauScanRangeBegin="0.0000000001" TauScanRangeEnd="0.00000001" TauScanCount="3" />
                <LutInfo Version="0" LutDescription="Gray" LutBackground="" LutIsUserDefined="0" LutBlackValue="0" LutWhiteValue="1" LutGammaValue="1" />
              </Detector>
            </DetectorList>
            <LaserArray>
              <Laser Version="6" LightSourceType="1" LaserName="Diode 405" PowerState="On" StedAlignFlag="0" CanDoLinearOutputPower="0" CanDoPulsing="0" CanDoOutputPowerWatt="1" HighPowerModeActive="0" LightSourceName="UV Light" OutputPowerWatt="0" Wavelength="405" CanDoChangeWavelength="0" OutputPowerDisplay="On">
                <BeamRoute Version="0">
                  <BeamPosition BeamPositionLevel="0" BeamPosition="30" />
                </BeamRoute>
              </Laser>
              <Laser Version="6" LightSourceType="0" LaserName="Diode 448" PowerState="Off" StedAlignFlag="0" CanDoLinearOutputPower="0" CanDoPulsing="0" CanDoOutputPowerWatt="1" HighPowerModeActive="0" LightSourceName="Visible Light" OutputPowerWatt="0" Wavelength="448" CanDoChangeWavelength="0" OutputPowerDisplay="Off">
                <BeamRoute Version="0">
                  <BeamPosition BeamPositionLevel="0" BeamPosition="10" />
                  <BeamPosition BeamPositionLevel="1" BeamPosition="20" />
                </BeamRoute>
              </Laser>
              <Laser Version="6" LightSourceType="0" LaserName="OPSL 488" PowerState="Off" StedAlignFlag="0" CanDoLinearOutputPower="0" CanDoPulsing="0" CanDoOutputPowerWatt="1" HighPowerModeActive="0" LightSourceName="Visible Light" OutputPowerWatt="0" Wavelength="488" CanDoChangeWavelength="0" OutputPowerDisplay="Off">
                <BeamRoute Version="0">
                  <BeamPosition BeamPositionLevel="0" BeamPosition="10" />
                  <BeamPosition BeamPositionLevel="1" BeamPosition="20" />
                </BeamRoute>
              </Laser>
              <Laser Version="6" LightSourceType="4" LaserName="WLL SuperK Evo" PowerState="On" StedAlignFlag="0" CanDoLinearOutputPower="1" CanDoPulsing="1" CanDoOutputPowerWatt="1" HighPowerModeActive="0" LightSourceName="SuperContVisible Light" OutputPowerWatt="85" OutputPowerPercentage="0.85" Wavelength="0" CanDoChangeWavelength="0" OutputPowerWattDisplay="85.0000 W" OutputPowerDisplay="On, 85.0000 %">
                <BeamRoute Version="0">
                  <BeamPosition BeamPositionLevel="0" BeamPosition="10" />
                  <BeamPosition BeamPositionLevel="1" BeamPosition="30" />
                </BeamRoute>
              </Laser>
            </LaserArray>
            <OnlineDyeSeparation Enabled="0" KeepRawImage="0" Detectors="0" Channels="0" Normalize="0">
              <OnlineDyeSeparationDetectorList />
              <OnlineDyeSeparationChannelList />
            </OnlineDyeSeparation>
            <VariableBeamExpanderFactors CommonSettingEnabled="1" CommonFactor="0" />
            <AdditionalInfoForDeconvolution MountingMedium="Fluoromount" MountingMediumRefractiveIndex="1.4" SampleStructure="" />
          </ATLConfocalSettingDefinition>
        </LDM_Block_Sequential_Master>
        <LDM_Block_Sequential_List>
          <ATLConfocalSettingDefinition VersionNumber="20" IsEnabledForSequentialScanning="1" UserSettingName="Setting 2" IsShowDyeEmissionSpectrum="1" IsShowDyeExcitationSpectrum="0" CanDoSTED="0" IsSTEDActive="0" IsSwitchForPulsedStedWithMpActive="0" UseSystemOptimizedVoxelCalculation="1" IsUserSettingNameSet="1" AreBleachPointsEnabled="0" IsRoiScanEnable="0" ZCompensationModes="0" WizardMode="0" InDimension="512" OutDimension="512" ScanSpeed="600 Hz" ScanDirectionX="1" ScanDirectionXName="Unidirectional" BitSize="8" StagePosX="56,878.26 µm" StagePosY="38,051.38 µm" StageRangeX="126,999.93 µm" StageRangeY="82,999.96 µm" StageOrderNumber="158004141" IsEnabledForScanning="1">
            <SpimCACompensationParameter YGalvoOffsetLeft="0" YGalvoOffsetRight="0" />
            <AotfList>
              <Aotf Version="1" LightSourceName="UV Light" LightSourceType="1" OpenVirtual="0" IsChanged="1" CanDoPulseFreq="0" PulsFreq="0" CanDoTwoLaserPIE="0" TwoLaserPIEPossibleLastState="0" TwoLaserPIEActive="0" AotfType="UV">
                <BeamRoute Version="0">
                  <BeamPosition BeamPositionLevel="0" BeamPosition="30" />
                </BeamRoute>
                <LaserLineSetting LaserLine="405" IntensityDev="11.6420123312695" IntensityLowDev="0" AOBSIntensityDev="-1" AOBSIntensityLowDev="-1" EnableDoubleMode="0" LineIndex="0" SequenceIndex="0" LineDeactivationFlags="0" SuppressionMode="-1" IsVisible="1" CanDoFastModulation="1" IntensityShow="Intensity: 11.64%" />
              </Aotf>
              <Aotf Version="1" LightSourceName="Visible Light" LightSourceType="0" OpenVirtual="0" IsChanged="1" CanDoPulseFreq="0" PulsFreq="0" CanDoTwoLaserPIE="0" TwoLaserPIEPossibleLastState="0" TwoLaserPIEActive="0" AotfType="Visible">
                <BeamRoute Version="0">
                  <BeamPosition BeamPositionLevel="0" BeamPosition="10" />
                  <BeamPosition BeamPositionLevel="1" BeamPosition="20" />
                </BeamRoute>
                <LaserLineSetting LaserLine="448" IntensityDev="0" IntensityLowDev="0" AOBSIntensityDev="-1" AOBSIntensityLowDev="-1" EnableDoubleMode="0" LineIndex="0" SequenceIndex="0" LineDeactivationFlags="0" SuppressionMode="-1" IsVisible="0" CanDoFastModulation="1" IntensityShow="Intensity: 0.00%" />
                <LaserLineSetting LaserLine="488" IntensityDev="0" IntensityLowDev="0" AOBSIntensityDev="-1" AOBSIntensityLowDev="-1" EnableDoubleMode="0" LineIndex="1" SequenceIndex="0" LineDeactivationFlags="0" SuppressionMode="-1" IsVisible="0" CanDoFastModulation="1" IntensityShow="Intensity: 0.00%" />
              </Aotf>
              <Aotf Version="1" LightSourceName="SuperContVisible Light" LightSourceType="4" OpenVirtual="0" IsChanged="1" ExcitationControlMode="0" ExcitationControlModeBegin="0" ExcitationControlModeEnd="0" CanDoMultipleConstantPowerCurves="1" CurrentConstantPowerCurve="100" CanDoPulseFreq="0" PulsFreq="0" CanDoTwoLaserPIE="0" TwoLaserPIEPossibleLastState="0" TwoLaserPIEActive="0" AotfType="Supercontinuum Visible">
                <BeamRoute Version="0">
                  <BeamPosition BeamPositionLevel="0" BeamPosition="10" />
                  <BeamPosition BeamPositionLevel="1" BeamPosition="30" />
                </BeamRoute>
                <LaserLineSetting LaserLine="499" IntensityDev="0" IntensityLowDev="0" AOBSIntensityDev="-1" AOBSIntensityLowDev="-1" EnableDoubleMode="0" LineIndex="0" SequenceIndex="0" LineDeactivationFlags="0" SuppressionMode="-1" IsVisible="0" CanDoFastModulation="1" IntensityShow="Intensity: 0.00%" />
                <LaserLineSetting LaserLine="579" IntensityDev="0" IntensityLowDev="0" AOBSIntensityDev="-1" AOBSIntensityLowDev="-1" EnableDoubleMode="0" LineIndex="1" SequenceIndex="0" LineDeactivationFlags="0" SuppressionMode="-1" IsVisible="0" CanDoFastModulation="1" IntensityShow="Intensity: 0.00%" />
                <LaserLineSetting LaserLine="631" IntensityDev="0" IntensityLowDev="0" AOBSIntensityDev="-1" AOBSIntensityLowDev="-1" EnableDoubleMode="0" LineIndex="2" SequenceIndex="0" LineDeactivationFlags="0" SuppressionMode="-1" IsVisible="0" CanDoFastModulation="1" IntensityShow="Intensity: 0.00%" />
                <LaserLineSetting LaserLine="488" IntensityDev="0" IntensityLowDev="0" AOBSIntensityDev="-1" AOBSIntensityLowDev="-1" EnableDoubleMode="0" LineIndex="3" SequenceIndex="0" LineDeactivationFlags="0" SuppressionMode="-1" IsVisible="0" CanDoFastModulation="1" IntensityShow="Intensity: 0.00%" />
                <LaserLineSetting LaserLine="682" IntensityDev="0" IntensityLowDev="0" AOBSIntensityDev="-1" AOBSIntensityLowDev="-1" EnableDoubleMode="0" LineIndex="4" SequenceIndex="0" LineDeactivationFlags="0" SuppressionMode="-1" IsVisible="0" CanDoFastModulation="1" IntensityShow="Intensity: 0.00%" />
                <LaserLineSetting LaserLine="683" IntensityDev="0" IntensityLowDev="0" AOBSIntensityDev="-1" AOBSIntensityLowDev="-1" EnableDoubleMode="0" LineIndex="5" SequenceIndex="0" LineDeactivationFlags="0" SuppressionMode="-1" IsVisible="0" CanDoFastModulation="1" IntensityShow="Intensity: 0.00%" />
                <LaserLineSetting LaserLine="684" IntensityDev="0" IntensityLowDev="0" AOBSIntensityDev="-1" AOBSIntensityLowDev="-1" EnableDoubleMode="0" LineIndex="6" SequenceIndex="0" LineDeactivationFlags="0" SuppressionMode="-1" IsVisible="0" CanDoFastModulation="1" IntensityShow="Intensity: 0.00%" />
                <LaserLineSetting LaserLine="685" IntensityDev="0" IntensityLowDev="0" AOBSIntensityDev="-1" AOBSIntensityLowDev="-1" EnableDoubleMode="0" LineIndex="7" SequenceIndex="0" LineDeactivationFlags="0" SuppressionMode="-1" IsVisible="0" CanDoFastModulation="1" IntensityShow="Intensity: 0.00%" />
              </Aotf>
            </AotfList>
            <STED_DepletionLine Wavelength="0" IsPulsedLaser="0" LineIndex="0">
              <BeamRoute Version="0" />
            </STED_DepletionLine>
            <LightSourceList>
              <LightSourceSetting version="1" LightSourceName="UV Light" LightSourceType="1">
                <BeamRoute Version="0">
                  <BeamPosition BeamPositionLevel="0" BeamPosition="30" />
                </BeamRoute>
                <LinesBlockedForDyeAssistant>
                  <LineBlocked IsBlocked="0" />
                </LinesBlockedForDyeAssistant>
              </LightSourceSetting>
              <LightSourceSetting version="1" LightSourceName="Visible Light" LightSourceType="0">
                <BeamRoute Version="0">
                  <BeamPosition BeamPositionLevel="0" BeamPosition="10" />
                  <BeamPosition BeamPositionLevel="1" BeamPosition="20" />
                </BeamRoute>
                <LinesBlockedForDyeAssistant>
                  <LineBlocked IsBlocked="0" />
                  <LineBlocked IsBlocked="0" />
                </LinesBlockedForDyeAssistant>
              </LightSourceSetting>
              <LightSourceSetting version="1" LightSourceName="SuperContVisible Light" LightSourceType="4">
                <BeamRoute Version="0">
                  <BeamPosition BeamPositionLevel="0" BeamPosition="10" />
                  <BeamPosition BeamPositionLevel="1" BeamPosition="30" />
                </BeamRoute>
                <LinesBlockedForDyeAssistant>
                  <LineBlocked IsBlocked="0" />
                  <LineBlocked IsBlocked="0" />
                  <LineBlocked IsBlocked="0" />
                  <LineBlocked IsBlocked="0" />
                  <LineBlocked IsBlocked="0" />
                  <LineBlocked IsBlocked="0" />
                  <LineBlocked IsBlocked="0" />
                  <LineBlocked IsBlocked="0" />
                </LinesBlockedForDyeAssistant>
              </LightSourceSetting>
            </LightSourceList>
            <LUT_List>
              <LUT Channel="100" LutName="Gray">
                <BeamRoute Version="0">
                  <BeamPosition BeamPositionLevel="0" BeamPosition="10" />
                  <BeamPosition BeamPositionLevel="1" BeamPosition="11" />
                </BeamRoute>
              </LUT>
              <LUT Channel="0" LutName="Blue">
                <BeamRoute Version="0">
                  <BeamPosition BeamPositionLevel="0" BeamPosition="40" />
                  <BeamPosition BeamPositionLevel="1" BeamPosition="2" />
                </BeamRoute>
              </LUT>
              <LUT Channel="3" LutName="Blue">
                <BeamRoute Version="0">
                  <BeamPosition BeamPositionLevel="0" BeamPosition="40" />
                  <BeamPosition BeamPositionLevel="1" BeamPosition="3" />
                </BeamRoute>
              </LUT>
              <LUT Channel="4" LutName="">
                <BeamRoute Version="0">
                  <BeamPosition BeamPositionLevel="0" BeamPosition="40" />
                  <BeamPosition BeamPositionLevel="1" BeamPosition="4" />
                </BeamRoute>
              </LUT>
              <LUT Channel="5" LutName="Red">
                <BeamRoute Version="0">
                  <BeamPosition BeamPositionLevel="0" BeamPosition="40" />
                  <BeamPosition BeamPositionLevel="1" BeamPosition="5" />
                </BeamRoute>
              </LUT>
            </LUT_List>
            <DetectorList DetectorAutoSelection="1" InExternalDetectionMode="0">
              <Detector Version="1" Name="HyD S1" Type="SiPM" ScanType="Internal" Channel="2" ChannelName="Channel 2" IsActive="1" IsBlockedForDyeAssistant="0" DyeName="Leica/ALEXA 405" DyeRelation="0" DyeExcitationMode="0" IsBlockedForManualActivation="0" STEDDetectorMode="0" STEDDetectorModeName="other" STED_LateralSaturationFactor="0" Gain="2.5" Offset="0" IsSTEDDetector="0" IsSRSDetector="0" DetectionRangeBegin="320" DetectionRangeEnd="1" Phase="0" IsFlimDetector="0" IsEnabled="0" IsHPDDetector="0" CanDoPhotonCounting="1" IsHydPulsedModeAllowed="0" AcquisitionMode="1" DigitalGatingMode="2" AcquisitionModeName="PhotonCounting" IsLifetimeContrastActive="0" OperatingType="1" IsReflectionModeActive="0" OffsetShow="0" GainShow="2" ActiveShow="Active" LutName="">
                <BeamRoute Version="0">
                  <BeamPosition BeamPositionLevel="0" BeamPosition="40" />
                  <BeamPosition BeamPositionLevel="1" BeamPosition="2" />
                </BeamRoute>
                <ImageChannelArray>
                  <ImageChannel ChannelTypeName="Analog" ChannelType="1" IsEnabled="1" CanDoGain="1" Gain="2.5" GainMode="0" />
                </ImageChannelArray>
                <TauScanDef TauScanRangeBegin="0.0000000001" TauScanRangeEnd="0.00000001" TauScanCount="3" />
                <DetectionReferenceLine Version="0" LaserName="Diode 405" LaserWavelength="405" IsAutomaticAssigned="1" />
                <LutInfo Version="0" LutDescription="Blue" LutBackground="" LutIsUserDefined="0" LutBlackValue="0" LutWhiteValue="1" LutGammaValue="1" />
              </Detector>
              <Detector Version="1" Name="HyD S2" Type="SiPM" ScanType="Internal" Channel="3" ChannelName="Channel 3" IsActive="0" IsBlockedForDyeAssistant="0" DyeName="" DyeRelation="0" DyeExcitationMode="0" IsBlockedForManualActivation="0" STEDDetectorMode="0" STEDDetectorModeName="other" STED_LateralSaturationFactor="0" Gain="16.3" Offset="0" IsSTEDDetector="0" IsSRSDetector="0" DetectionRangeBegin="320" DetectionRangeEnd="1" Phase="0" IsFlimDetector="0" IsEnabled="0" IsHPDDetector="0" CanDoPhotonCounting="1" IsHydPulsedModeAllowed="0" AcquisitionMode="1" DigitalGatingMode="2" AcquisitionModeName="PhotonCounting" IsLifetimeContrastActive="0" OperatingType="1" IsReflectionModeActive="0" OffsetShow="0" GainShow="16" ActiveShow="Inactive" LutName="Blue">
                <BeamRoute Version="0">
                  <BeamPosition BeamPositionLevel="0" BeamPosition="40" />
                  <BeamPosition BeamPositionLevel="1" BeamPosition="3" />
                </BeamRoute>
                <TauScanDef TauScanRangeBegin="0.0000000001" TauScanRangeEnd="0.00000001" TauScanCount="3" />
                <DetectionReferenceLine Version="0" LaserName="" LaserWavelength="0" IsAutomaticAssigned="0" />
                <LutInfo Version="0" LutDescription="Blue" LutBackground="" LutIsUserDefined="0" LutBlackValue="0" LutWhiteValue="1" LutGammaValue="1" />
              </Detector>
              <Detector Version="1" Name="HyD S3" Type="SiPM" ScanType="Internal" Channel="4" ChannelName="Channel 4" IsActive="0" IsBlockedForDyeAssistant="0" DyeName="" DyeRelation="0" DyeExcitationMode="0" IsBlockedForManualActivation="0" STEDDetectorMode="0" STEDDetectorModeName="other" STED_LateralSaturationFactor="0" Gain="2.5" Offset="0" IsSTEDDetector="0" IsSRSDetector="0" DetectionRangeBegin="320" DetectionRangeEnd="1" Phase="0" IsFlimDetector="0" IsEnabled="0" IsHPDDetector="0" CanDoPhotonCounting="1" IsHydPulsedModeAllowed="0" AcquisitionMode="1" DigitalGatingMode="2" AcquisitionModeName="PhotonCounting" IsLifetimeContrastActive="0" OperatingType="1" IsReflectionModeActive="0" OffsetShow="0" GainShow="2" ActiveShow="Inactive" LutName="">
                <BeamRoute Version="0">
                  <BeamPosition BeamPositionLevel="0" BeamPosition="40" />
                  <BeamPosition BeamPositionLevel="1" BeamPosition="4" />
                </BeamRoute>
                <TauScanDef TauScanRangeBegin="0.0000000001" TauScanRangeEnd="0.00000001" TauScanCount="3" />
                <LutInfo Version="0" LutDescription="" LutBackground="" LutIsUserDefined="0" LutBlackValue="0" LutWhiteValue="1" LutGammaValue="1" />
              </Detector>
              <Detector Version="1" Name="HyD S4" Type="SiPM" ScanType="Internal" Channel="5" ChannelName="Channel 5" IsActive="0" IsBlockedForDyeAssistant="0" DyeName="" DyeRelation="0" DyeExcitationMode="0" IsBlockedForManualActivation="0" STEDDetectorMode="0" STEDDetectorModeName="other" STED_LateralSaturationFactor="0" Gain="2.5" Offset="0" IsSTEDDetector="0" IsSRSDetector="0" DetectionRangeBegin="320" DetectionRangeEnd="1" Phase="0" IsFlimDetector="0" IsEnabled="0" IsHPDDetector="0" CanDoPhotonCounting="1" IsHydPulsedModeAllowed="0" AcquisitionMode="1" DigitalGatingMode="2" AcquisitionModeName="PhotonCounting" IsLifetimeContrastActive="0" OperatingType="1" IsReflectionModeActive="0" OffsetShow="0" GainShow="2" ActiveShow="Inactive" LutName="Red">
                <BeamRoute Version="0">
                  <BeamPosition BeamPositionLevel="0" BeamPosition="40" />
                  <BeamPosition BeamPositionLevel="1" BeamPosition="5" />
                </BeamRoute>
                <TauScanDef TauScanRangeBegin="0.0000000001" TauScanRangeEnd="0.00000001" TauScanCount="3" />
                <LutInfo Version="0" LutDescription="Red" LutBackground="" LutIsUserDefined="0" LutBlackValue="0" LutWhiteValue="1" LutGammaValue="1" />
              </Detector>
              <Detector Version="1" Name="Trans PMT" Type="PMT" ScanType="TLD" Channel="100" ChannelName="Transmission Channel" IsActive="0" IsBlockedForDyeAssistant="0" DyeName="" DyeRelation="0" DyeExcitationMode="0" IsBlockedForManualActivation="0" STEDDetectorMode="0" STEDDetectorModeName="other" STED_LateralSaturationFactor="0" Gain="30" Offset="0" IsSTEDDetector="0" IsSRSDetector="0" DetectionRangeBegin="350" DetectionRangeEnd="1" Phase="0" IsFlimDetector="0" IsEnabled="0" IsHPDDetector="0" AcquisitionMode="-1" DigitalGatingMode="2" AcquisitionModeName="" IsLifetimeContrastActive="0" OperatingType="1" IsReflectionModeActive="0" OffsetShow="0" GainShow="30" ActiveShow="Inactive" LutName="Gray">
                <BeamRoute Version="0">
                  <BeamPosition BeamPositionLevel="0" BeamPosition="10" />
                  <BeamPosition BeamPositionLevel="1" BeamPosition="11" />
                </BeamRoute>
                <TauScanDef TauScanRangeBegin="0.0000000001" TauScanRangeEnd="0.00000001" TauScanCount="3" />
                <LutInfo Version="0" LutDescription="Gray" LutBackground="" LutIsUserDefined="0" LutBlackValue="0" LutWhiteValue="1" LutGammaValue="1" />
              </Detector>
            </DetectorList>
            <OnlineDyeSeparation Enabled="0" KeepRawImage="0" Detectors="0" Channels="0" Normalize="0">
              <OnlineDyeSeparationDetectorList />
              <OnlineDyeSeparationChannelList />
            </OnlineDyeSeparation>
          </ATLConfocalSettingDefinition>
          <ATLConfocalSettingDefinition VersionNumber="20" IsEnabledForSequentialScanning="1" UserSettingName="Setting 3" IsShowDyeEmissionSpectrum="1" IsShowDyeExcitationSpectrum="0" CanDoSTED="0" IsSTEDActive="0" IsSwitchForPulsedStedWithMpActive="0" UseSystemOptimizedVoxelCalculation="1" IsUserSettingNameSet="1" AreBleachPointsEnabled="0" IsRoiScanEnable="0" ZCompensationModes="0" WizardMode="0" InDimension="512" OutDimension="512" ScanSpeed="600 Hz" ScanDirectionX="1" ScanDirectionXName="Unidirectional" BitSize="8" StagePosX="56,878.26 µm" StagePosY="38,051.38 µm" StageRangeX="126,999.93 µm" StageRangeY="82,999.96 µm" StageOrderNumber="158004141" IsEnabledForScanning="1">
            <SpimCACompensationParameter YGalvoOffsetLeft="0" YGalvoOffsetRight="0" />
            <AotfList>
              <Aotf Version="1" LightSourceName="UV Light" LightSourceType="1" OpenVirtual="0" IsChanged="1" CanDoPulseFreq="0" PulsFreq="0" CanDoTwoLaserPIE="0" TwoLaserPIEPossibleLastState="0" TwoLaserPIEActive="0" AotfType="UV">
                <BeamRoute Version="0">
                  <BeamPosition BeamPositionLevel="0" BeamPosition="30" />
                </BeamRoute>
                <LaserLineSetting LaserLine="405" IntensityDev="0" IntensityLowDev="0" AOBSIntensityDev="-1" AOBSIntensityLowDev="-1" EnableDoubleMode="0" LineIndex="0" SequenceIndex="0" LineDeactivationFlags="0" SuppressionMode="-1" IsVisible="0" CanDoFastModulation="1" IntensityShow="Intensity: 0.00%" />
              </Aotf>
              <Aotf Version="1" LightSourceName="Visible Light" LightSourceType="0" OpenVirtual="0" IsChanged="1" CanDoPulseFreq="0" PulsFreq="0" CanDoTwoLaserPIE="0" TwoLaserPIEPossibleLastState="0" TwoLaserPIEActive="0" AotfType="Visible">
                <BeamRoute Version="0">
                  <BeamPosition BeamPositionLevel="0" BeamPosition="10" />
                  <BeamPosition BeamPositionLevel="1" BeamPosition="20" />
                </BeamRoute>
                <LaserLineSetting LaserLine="448" IntensityDev="0" IntensityLowDev="0" AOBSIntensityDev="-1" AOBSIntensityLowDev="-1" EnableDoubleMode="0" LineIndex="0" SequenceIndex="0" LineDeactivationFlags="0" SuppressionMode="-1" IsVisible="0" CanDoFastModulation="1" IntensityShow="Intensity: 0.00%" />
                <LaserLineSetting LaserLine="488" IntensityDev="0" IntensityLowDev="0" AOBSIntensityDev="-1" AOBSIntensityLowDev="-1" EnableDoubleMode="0" LineIndex="1" SequenceIndex="0" LineDeactivationFlags="0" SuppressionMode="-1" IsVisible="0" CanDoFastModulation="1" IntensityShow="Intensity: 0.00%" />
              </Aotf>
              <Aotf Version="1" LightSourceName="SuperContVisible Light" LightSourceType="4" OpenVirtual="0" IsChanged="1" ExcitationControlMode="0" ExcitationControlModeBegin="0" ExcitationControlModeEnd="0" CanDoMultipleConstantPowerCurves="1" CurrentConstantPowerCurve="100" CanDoPulseFreq="0" PulsFreq="0" CanDoTwoLaserPIE="0" TwoLaserPIEPossibleLastState="0" TwoLaserPIEActive="0" AotfType="Supercontinuum Visible">
                <BeamRoute Version="0">
                  <BeamPosition BeamPositionLevel="0" BeamPosition="10" />
                  <BeamPosition BeamPositionLevel="1" BeamPosition="30" />
                </BeamRoute>
                <LaserLineSetting LaserLine="499" IntensityDev="79.0976445893903" IntensityLowDev="0" AOBSIntensityDev="100" AOBSIntensityLowDev="0" EnableDoubleMode="0" LineIndex="0" SequenceIndex="0" LineDeactivationFlags="0" SuppressionMode="1" IsVisible="1" CanDoFastModulation="1" IntensityShow="Intensity: 79.10%" />
                <LaserLineSetting LaserLine="579" IntensityDev="0" IntensityLowDev="0" AOBSIntensityDev="-1" AOBSIntensityLowDev="-1" EnableDoubleMode="0" LineIndex="1" SequenceIndex="0" LineDeactivationFlags="0" SuppressionMode="-1" IsVisible="0" CanDoFastModulation="1" IntensityShow="Intensity: 0.00%" />
                <LaserLineSetting LaserLine="631" IntensityDev="0" IntensityLowDev="0" AOBSIntensityDev="-1" AOBSIntensityLowDev="-1" EnableDoubleMode="0" LineIndex="2" SequenceIndex="0" LineDeactivationFlags="0" SuppressionMode="-1" IsVisible="0" CanDoFastModulation="1" IntensityShow="Intensity: 0.00%" />
                <LaserLineSetting LaserLine="488" IntensityDev="0" IntensityLowDev="0" AOBSIntensityDev="-1" AOBSIntensityLowDev="-1" EnableDoubleMode="0" LineIndex="3" SequenceIndex="0" LineDeactivationFlags="0" SuppressionMode="-1" IsVisible="0" CanDoFastModulation="1" IntensityShow="Intensity: 0.00%" />
                <LaserLineSetting LaserLine="682" IntensityDev="0" IntensityLowDev="0" AOBSIntensityDev="-1" AOBSIntensityLowDev="-1" EnableDoubleMode="0" LineIndex="4" SequenceIndex="0" LineDeactivationFlags="0" SuppressionMode="-1" IsVisible="0" CanDoFastModulation="1" IntensityShow="Intensity: 0.00%" />
                <LaserLineSetting LaserLine="683" IntensityDev="0" IntensityLowDev="0" AOBSIntensityDev="-1" AOBSIntensityLowDev="-1" EnableDoubleMode="0" LineIndex="5" SequenceIndex="0" LineDeactivationFlags="0" SuppressionMode="-1" IsVisible="0" CanDoFastModulation="1" IntensityShow="Intensity: 0.00%" />
                <LaserLineSetting LaserLine="684" IntensityDev="0" IntensityLowDev="0" AOBSIntensityDev="-1" AOBSIntensityLowDev="-1" EnableDoubleMode="0" LineIndex="6" SequenceIndex="0" LineDeactivationFlags="0" SuppressionMode="-1" IsVisible="0" CanDoFastModulation="1" IntensityShow="Intensity: 0.00%" />
                <LaserLineSetting LaserLine="685" IntensityDev="0" IntensityLowDev="0" AOBSIntensityDev="-1" AOBSIntensityLowDev="-1" EnableDoubleMode="0" LineIndex="7" SequenceIndex="0" LineDeactivationFlags="0" SuppressionMode="-1" IsVisible="0" CanDoFastModulation="1" IntensityShow="Intensity: 0.00%" />
              </Aotf>
            </AotfList>
            <STED_DepletionLine Wavelength="0" IsPulsedLaser="0" LineIndex="0">
              <BeamRoute Version="0" />
            </STED_DepletionLine>
            <LightSourceList>
              <LightSourceSetting version="1" LightSourceName="UV Light" LightSourceType="1">
                <BeamRoute Version="0">
                  <BeamPosition BeamPositionLevel="0" BeamPosition="30" />
                </BeamRoute>
                <LinesBlockedForDyeAssistant>
                  <LineBlocked IsBlocked="0" />
                </LinesBlockedForDyeAssistant>
              </LightSourceSetting>
              <LightSourceSetting version="1" LightSourceName="Visible Light" LightSourceType="0">
                <BeamRoute Version="0">
                  <BeamPosition BeamPositionLevel="0" BeamPosition="10" />
                  <BeamPosition BeamPositionLevel="1" BeamPosition="20" />
                </BeamRoute>
                <LinesBlockedForDyeAssistant>
                  <LineBlocked IsBlocked="0" />
                  <LineBlocked IsBlocked="0" />
                </LinesBlockedForDyeAssistant>
              </LightSourceSetting>
              <LightSourceSetting version="1" LightSourceName="SuperContVisible Light" LightSourceType="4">
                <BeamRoute Version="0">
                  <BeamPosition BeamPositionLevel="0" BeamPosition="10" />
                  <BeamPosition BeamPositionLevel="1" BeamPosition="30" />
                </BeamRoute>
                <LinesBlockedForDyeAssistant>
                  <LineBlocked IsBlocked="0" />
                  <LineBlocked IsBlocked="0" />
                  <LineBlocked IsBlocked="0" />
                  <LineBlocked IsBlocked="0" />
                  <LineBlocked IsBlocked="0" />
                  <LineBlocked IsBlocked="0" />
                  <LineBlocked IsBlocked="0" />
                  <LineBlocked IsBlocked="0" />
                </LinesBlockedForDyeAssistant>
              </LightSourceSetting>
            </LightSourceList>
            <LUT_List>
              <LUT Channel="100" LutName="Gray">
                <BeamRoute Version="0">
                  <BeamPosition BeamPositionLevel="0" BeamPosition="10" />
                  <BeamPosition BeamPositionLevel="1" BeamPosition="11" />
                </BeamRoute>
              </LUT>
              <LUT Channel="0" LutName="Blue">
                <BeamRoute Version="0">
                  <BeamPosition BeamPositionLevel="0" BeamPosition="40" />
                  <BeamPosition BeamPositionLevel="1" BeamPosition="2" />
                </BeamRoute>
              </LUT>
              <LUT Channel="0" LutName="Green">
                <BeamRoute Version="0">
                  <BeamPosition BeamPositionLevel="0" BeamPosition="40" />
                  <BeamPosition BeamPositionLevel="1" BeamPosition="3" />
                </BeamRoute>
              </LUT>
              <LUT Channel="0" LutName="Green">
                <BeamRoute Version="0">
                  <BeamPosition BeamPositionLevel="0" BeamPosition="40" />
                  <BeamPosition BeamPositionLevel="1" BeamPosition="4" />
                </BeamRoute>
              </LUT>
              <LUT Channel="5" LutName="Red">
                <BeamRoute Version="0">
                  <BeamPosition BeamPositionLevel="0" BeamPosition="40" />
                  <BeamPosition BeamPositionLevel="1" BeamPosition="5" />
                </BeamRoute>
              </LUT>
            </LUT_List>
            <DetectorList DetectorAutoSelection="1" InExternalDetectionMode="0">
              <Detector Version="1" Name="HyD S1" Type="SiPM" ScanType="Internal" Channel="2" ChannelName="Channel 2" IsActive="0" IsBlockedForDyeAssistant="0" DyeName="" DyeRelation="0" DyeExcitationMode="0" IsBlockedForManualActivation="0" STEDDetectorMode="0" STEDDetectorModeName="other" STED_LateralSaturationFactor="0" Gain="2.5" Offset="0" IsSTEDDetector="0" IsSRSDetector="0" DetectionRangeBegin="320" DetectionRangeEnd="1" Phase="0" IsFlimDetector="0" IsEnabled="0" IsHPDDetector="0" CanDoPhotonCounting="1" IsHydPulsedModeAllowed="0" AcquisitionMode="1" DigitalGatingMode="2" AcquisitionModeName="PhotonCounting" IsLifetimeContrastActive="0" OperatingType="1" IsReflectionModeActive="0" OffsetShow="0" GainShow="2" ActiveShow="Inactive" LutName="">
                <BeamRoute Version="0">
                  <BeamPosition BeamPositionLevel="0" BeamPosition="40" />
                  <BeamPosition BeamPositionLevel="1" BeamPosition="2" />
                </BeamRoute>
                <TauScanDef TauScanRangeBegin="0.0000000001" TauScanRangeEnd="0.00000001" TauScanCount="3" />
                <DetectionReferenceLine Version="0" LaserName="" LaserWavelength="0" IsAutomaticAssigned="0" />
                <LutInfo Version="0" LutDescription="Blue" LutBackground="" LutIsUserDefined="0" LutBlackValue="0" LutWhiteValue="1" LutGammaValue="1" />
              </Detector>
              <Detector Version="1" Name="HyD S2" Type="SiPM" ScanType="Internal" Channel="3" ChannelName="Channel 3" IsActive="1" IsBlockedForDyeAssistant="0" DyeName="Leica/ALEXA 488" DyeRelation="0" DyeExcitationMode="0" IsBlockedForManualActivation="0" STEDDetectorMode="0" STEDDetectorModeName="other" STED_LateralSaturationFactor="0" Gain="35.3" Offset="0" IsSTEDDetector="0" IsSRSDetector="0" DetectionRangeBegin="320" DetectionRangeEnd="1" Phase="0" IsFlimDetector="0" IsEnabled="0" IsHPDDetector="0" CanDoPhotonCounting="1" IsHydPulsedModeAllowed="0" AcquisitionMode="1" DigitalGatingMode="2" AcquisitionModeName="PhotonCounting" IsLifetimeContrastActive="0" OperatingType="1" IsReflectionModeActive="0" OffsetShow="0" GainShow="35" ActiveShow="Active" LutName="">
                <BeamRoute Version="0">
                  <BeamPosition BeamPositionLevel="0" BeamPosition="40" />
                  <BeamPosition BeamPositionLevel="1" BeamPosition="3" />
                </BeamRoute>
                <ImageChannelArray>
                  <ImageChannel ChannelTypeName="Analog" ChannelType="1" IsEnabled="1" CanDoGain="1" Gain="35.30859375" GainMode="0" />
                </ImageChannelArray>
                <TauScanDef TauScanRangeBegin="0.0000000001" TauScanRangeEnd="0.00000001" TauScanCount="3" />
                <DetectionReferenceLine Version="0" LaserName="WLL SuperK Evo" LaserWavelength="499" IsAutomaticAssigned="1" />
                <LutInfo Version="0" LutDescription="Green" LutBackground="" LutIsUserDefined="0" LutBlackValue="0" LutWhiteValue="1" LutGammaValue="1" />
              </Detector>
              <Detector Version="1" Name="HyD S3" Type="SiPM" ScanType="Internal" Channel="4" ChannelName="Channel 4" IsActive="0" IsBlockedForDyeAssistant="0" DyeName="" DyeRelation="0" DyeExcitationMode="0" IsBlockedForManualActivation="0" STEDDetectorMode="0" STEDDetectorModeName="other" STED_LateralSaturationFactor="0" Gain="2.5" Offset="0" IsSTEDDetector="0" IsSRSDetector="0" DetectionRangeBegin="320" DetectionRangeEnd="1" Phase="0" IsFlimDetector="0" IsEnabled="0" IsHPDDetector="0" CanDoPhotonCounting="1" IsHydPulsedModeAllowed="0" AcquisitionMode="1" DigitalGatingMode="2" AcquisitionModeName="PhotonCounting" IsLifetimeContrastActive="0" OperatingType="1" IsReflectionModeActive="0" OffsetShow="0" GainShow="2" ActiveShow="Inactive" LutName="">
                <BeamRoute Version="0">
                  <BeamPosition BeamPositionLevel="0" BeamPosition="40" />
                  <BeamPosition BeamPositionLevel="1" BeamPosition="4" />
                </BeamRoute>
                <TauScanDef TauScanRangeBegin="0.0000000001" TauScanRangeEnd="0.00000001" TauScanCount="3" />
                <LutInfo Version="0" LutDescription="Green" LutBackground="" LutIsUserDefined="0" LutBlackValue="0" LutWhiteValue="1" LutGammaValue="1" />
              </Detector>
              <Detector Version="1" Name="HyD S4" Type="SiPM" ScanType="Internal" Channel="5" ChannelName="Channel 5" IsActive="0" IsBlockedForDyeAssistant="0" DyeName="" DyeRelation="0" DyeExcitationMode="0" IsBlockedForManualActivation="0" STEDDetectorMode="0" STEDDetectorModeName="other" STED_LateralSaturationFactor="0" Gain="2.5" Offset="0" IsSTEDDetector="0" IsSRSDetector="0" DetectionRangeBegin="320" DetectionRangeEnd="1" Phase="0" IsFlimDetector="0" IsEnabled="0" IsHPDDetector="0" CanDoPhotonCounting="1" IsHydPulsedModeAllowed="0" AcquisitionMode="1" DigitalGatingMode="2" AcquisitionModeName="PhotonCounting" IsLifetimeContrastActive="0" OperatingType="1" IsReflectionModeActive="0" OffsetShow="0" GainShow="2" ActiveShow="Inactive" LutName="Red">
                <BeamRoute Version="0">
                  <BeamPosition BeamPositionLevel="0" BeamPosition="40" />
                  <BeamPosition BeamPositionLevel="1" BeamPosition="5" />
                </BeamRoute>
                <TauScanDef TauScanRangeBegin="0.0000000001" TauScanRangeEnd="0.00000001" TauScanCount="3" />
                <LutInfo Version="0" LutDescription="Red" LutBackground="" LutIsUserDefined="0" LutBlackValue="0" LutWhiteValue="1" LutGammaValue="1" />
              </Detector>
              <Detector Version="1" Name="Trans PMT" Type="PMT" ScanType="TLD" Channel="100" ChannelName="Transmission Channel" IsActive="0" IsBlockedForDyeAssistant="0" DyeName="" DyeRelation="0" DyeExcitationMode="0" IsBlockedForManualActivation="0" STEDDetectorMode="0" STEDDetectorModeName="other" STED_LateralSaturationFactor="0" Gain="0" Offset="0" IsSTEDDetector="0" IsSRSDetector="0" DetectionRangeBegin="350" DetectionRangeEnd="1" Phase="0" IsFlimDetector="0" IsEnabled="0" IsHPDDetector="0" AcquisitionMode="-1" DigitalGatingMode="2" AcquisitionModeName="" IsLifetimeContrastActive="0" OperatingType="1" IsReflectionModeActive="0" OffsetShow="0" GainShow="0" ActiveShow="Inactive" LutName="Gray">
                <BeamRoute Version="0">
                  <BeamPosition BeamPositionLevel="0" BeamPosition="10" />
                  <BeamPosition BeamPositionLevel="1" BeamPosition="11" />
                </BeamRoute>
                <TauScanDef TauScanRangeBegin="0.0000000001" TauScanRangeEnd="0.00000001" TauScanCount="3" />
                <LutInfo Version="0" LutDescription="Gray" LutBackground="" LutIsUserDefined="0" LutBlackValue="0" LutWhiteValue="1" LutGammaValue="1" />
              </Detector>
            </DetectorList>
            <OnlineDyeSeparation Enabled="0" KeepRawImage="0" Detectors="0" Channels="0" Normalize="0">
              <OnlineDyeSeparationDetectorList />
              <OnlineDyeSeparationChannelList />
            </OnlineDyeSeparation>
          </ATLConfocalSettingDefinition>
          <ATLConfocalSettingDefinition VersionNumber="20" IsEnabledForSequentialScanning="1" UserSettingName="Setting 4" IsShowDyeEmissionSpectrum="1" IsShowDyeExcitationSpectrum="0" CanDoSTED="0" IsSTEDActive="0" IsSwitchForPulsedStedWithMpActive="0" UseSystemOptimizedVoxelCalculation="1" IsUserSettingNameSet="1" AreBleachPointsEnabled="0" IsRoiScanEnable="0" ZCompensationModes="0" WizardMode="0" InDimension="512" OutDimension="512" ScanSpeed="600 Hz" ScanDirectionX="1" ScanDirectionXName="Unidirectional" BitSize="8" StagePosX="56,878.26 µm" StagePosY="38,051.38 µm" StageRangeX="126,999.93 µm" StageRangeY="82,999.96 µm" StageOrderNumber="158004141" IsEnabledForScanning="1">
            <SpimCACompensationParameter YGalvoOffsetLeft="0" YGalvoOffsetRight="0" />
            <AotfList>
              <Aotf Version="1" LightSourceName="UV Light" LightSourceType="1" OpenVirtual="0" IsChanged="1" CanDoPulseFreq="0" PulsFreq="0" CanDoTwoLaserPIE="0" TwoLaserPIEPossibleLastState="0" TwoLaserPIEActive="0" AotfType="UV">
                <BeamRoute Version="0">
                  <BeamPosition BeamPositionLevel="0" BeamPosition="30" />
                </BeamRoute>
                <LaserLineSetting LaserLine="405" IntensityDev="0" IntensityLowDev="0" AOBSIntensityDev="-1" AOBSIntensityLowDev="-1" EnableDoubleMode="0" LineIndex="0" SequenceIndex="0" LineDeactivationFlags="0" SuppressionMode="-1" IsVisible="0" CanDoFastModulation="1" IntensityShow="Intensity: 0.00%" />
              </Aotf>
              <Aotf Version="1" LightSourceName="Visible Light" LightSourceType="0" OpenVirtual="0" IsChanged="1" CanDoPulseFreq="0" PulsFreq="0" CanDoTwoLaserPIE="0" TwoLaserPIEPossibleLastState="0" TwoLaserPIEActive="0" AotfType="Visible">
                <BeamRoute Version="0">
                  <BeamPosition BeamPositionLevel="0" BeamPosition="10" />
                  <BeamPosition BeamPositionLevel="1" BeamPosition="20" />
                </BeamRoute>
                <LaserLineSetting LaserLine="448" IntensityDev="0" IntensityLowDev="0" AOBSIntensityDev="-1" AOBSIntensityLowDev="-1" EnableDoubleMode="0" LineIndex="0" SequenceIndex="0" LineDeactivationFlags="0" SuppressionMode="-1" IsVisible="0" CanDoFastModulation="1" IntensityShow="Intensity: 0.00%" />
                <LaserLineSetting LaserLine="488" IntensityDev="0" IntensityLowDev="0" AOBSIntensityDev="-1" AOBSIntensityLowDev="-1" EnableDoubleMode="0" LineIndex="1" SequenceIndex="0" LineDeactivationFlags="0" SuppressionMode="-1" IsVisible="0" CanDoFastModulation="1" IntensityShow="Intensity: 0.00%" />
              </Aotf>
              <Aotf Version="1" LightSourceName="SuperContVisible Light" LightSourceType="4" OpenVirtual="0" IsChanged="1" ExcitationControlMode="0" ExcitationControlModeBegin="0" ExcitationControlModeEnd="0" CanDoMultipleConstantPowerCurves="1" CurrentConstantPowerCurve="100" CanDoPulseFreq="0" PulsFreq="0" CanDoTwoLaserPIE="0" TwoLaserPIEPossibleLastState="0" TwoLaserPIEActive="0" AotfType="Supercontinuum Visible">
                <BeamRoute Version="0">
                  <BeamPosition BeamPositionLevel="0" BeamPosition="10" />
                  <BeamPosition BeamPositionLevel="1" BeamPosition="30" />
                </BeamRoute>
                <LaserLineSetting LaserLine="499" IntensityDev="0" IntensityLowDev="0" AOBSIntensityDev="-1" AOBSIntensityLowDev="-1" EnableDoubleMode="0" LineIndex="0" SequenceIndex="0" LineDeactivationFlags="0" SuppressionMode="-1" IsVisible="0" CanDoFastModulation="1" IntensityShow="Intensity: 0.00%" />
                <LaserLineSetting LaserLine="579" IntensityDev="29.2540905546698" IntensityLowDev="0" AOBSIntensityDev="100" AOBSIntensityLowDev="0" EnableDoubleMode="0" LineIndex="1" SequenceIndex="0" LineDeactivationFlags="0" SuppressionMode="1" IsVisible="1" CanDoFastModulation="1" IntensityShow="Intensity: 29.25%" />
                <LaserLineSetting LaserLine="631" IntensityDev="0" IntensityLowDev="0" AOBSIntensityDev="-1" AOBSIntensityLowDev="-1" EnableDoubleMode="0" LineIndex="2" SequenceIndex="0" LineDeactivationFlags="0" SuppressionMode="-1" IsVisible="0" CanDoFastModulation="1" IntensityShow="Intensity: 0.00%" />
                <LaserLineSetting LaserLine="488" IntensityDev="0" IntensityLowDev="0" AOBSIntensityDev="-1" AOBSIntensityLowDev="-1" EnableDoubleMode="0" LineIndex="3" SequenceIndex="0" LineDeactivationFlags="0" SuppressionMode="-1" IsVisible="0" CanDoFastModulation="1" IntensityShow="Intensity: 0.00%" />
                <LaserLineSetting LaserLine="682" IntensityDev="0" IntensityLowDev="0" AOBSIntensityDev="-1" AOBSIntensityLowDev="-1" EnableDoubleMode="0" LineIndex="4" SequenceIndex="0" LineDeactivationFlags="0" SuppressionMode="-1" IsVisible="0" CanDoFastModulation="1" IntensityShow="Intensity: 0.00%" />
                <LaserLineSetting LaserLine="683" IntensityDev="0" IntensityLowDev="0" AOBSIntensityDev="-1" AOBSIntensityLowDev="-1" EnableDoubleMode="0" LineIndex="5" SequenceIndex="0" LineDeactivationFlags="0" SuppressionMode="-1" IsVisible="0" CanDoFastModulation="1" IntensityShow="Intensity: 0.00%" />
                <LaserLineSetting LaserLine="684" IntensityDev="0" IntensityLowDev="0" AOBSIntensityDev="-1" AOBSIntensityLowDev="-1" EnableDoubleMode="0" LineIndex="6" SequenceIndex="0" LineDeactivationFlags="0" SuppressionMode="-1" IsVisible="0" CanDoFastModulation="1" IntensityShow="Intensity: 0.00%" />
                <LaserLineSetting LaserLine="685" IntensityDev="0" IntensityLowDev="0" AOBSIntensityDev="-1" AOBSIntensityLowDev="-1" EnableDoubleMode="0" LineIndex="7" SequenceIndex="0" LineDeactivationFlags="0" SuppressionMode="-1" IsVisible="0" CanDoFastModulation="1" IntensityShow="Intensity: 0.00%" />
              </Aotf>
            </AotfList>
            <STED_DepletionLine Wavelength="0" IsPulsedLaser="0" LineIndex="0">
              <BeamRoute Version="0" />
            </STED_DepletionLine>
            <LightSourceList>
              <LightSourceSetting version="1" LightSourceName="UV Light" LightSourceType="1">
                <BeamRoute Version="0">
                  <BeamPosition BeamPositionLevel="0" BeamPosition="30" />
                </BeamRoute>
                <LinesBlockedForDyeAssistant>
                  <LineBlocked IsBlocked="0" />
                </LinesBlockedForDyeAssistant>
              </LightSourceSetting>
              <LightSourceSetting version="1" LightSourceName="Visible Light" LightSourceType="0">
                <BeamRoute Version="0">
                  <BeamPosition BeamPositionLevel="0" BeamPosition="10" />
                  <BeamPosition BeamPositionLevel="1" BeamPosition="20" />
                </BeamRoute>
                <LinesBlockedForDyeAssistant>
                  <LineBlocked IsBlocked="0" />
                  <LineBlocked IsBlocked="0" />
                </LinesBlockedForDyeAssistant>
              </LightSourceSetting>
              <LightSourceSetting version="1" LightSourceName="SuperContVisible Light" LightSourceType="4">
                <BeamRoute Version="0">
                  <BeamPosition BeamPositionLevel="0" BeamPosition="10" />
                  <BeamPosition BeamPositionLevel="1" BeamPosition="30" />
                </BeamRoute>
                <LinesBlockedForDyeAssistant>
                  <LineBlocked IsBlocked="0" />
                  <LineBlocked IsBlocked="0" />
                  <LineBlocked IsBlocked="0" />
                  <LineBlocked IsBlocked="0" />
                  <LineBlocked IsBlocked="0" />
                  <LineBlocked IsBlocked="0" />
                  <LineBlocked IsBlocked="0" />
                  <LineBlocked IsBlocked="0" />
                </LinesBlockedForDyeAssistant>
              </LightSourceSetting>
            </LightSourceList>
            <LUT_List>
              <LUT Channel="100" LutName="Gray">
                <BeamRoute Version="0">
                  <BeamPosition BeamPositionLevel="0" BeamPosition="10" />
                  <BeamPosition BeamPositionLevel="1" BeamPosition="11" />
                </BeamRoute>
              </LUT>
              <LUT Channel="0" LutName="Blue">
                <BeamRoute Version="0">
                  <BeamPosition BeamPositionLevel="0" BeamPosition="40" />
                  <BeamPosition BeamPositionLevel="1" BeamPosition="2" />
                </BeamRoute>
              </LUT>
              <LUT Channel="3" LutName="Blue">
                <BeamRoute Version="0">
                  <BeamPosition BeamPositionLevel="0" BeamPosition="40" />
                  <BeamPosition BeamPositionLevel="1" BeamPosition="3" />
                </BeamRoute>
              </LUT>
              <LUT Channel="4" LutName="Yellow">
                <BeamRoute Version="0">
                  <BeamPosition BeamPositionLevel="0" BeamPosition="40" />
                  <BeamPosition BeamPositionLevel="1" BeamPosition="4" />
                </BeamRoute>
              </LUT>
              <LUT Channel="5" LutName="Red">
                <BeamRoute Version="0">
                  <BeamPosition BeamPositionLevel="0" BeamPosition="40" />
                  <BeamPosition BeamPositionLevel="1" BeamPosition="5" />
                </BeamRoute>
              </LUT>
            </LUT_List>
            <DetectorList DetectorAutoSelection="1" InExternalDetectionMode="0">
              <Detector Version="1" Name="HyD S1" Type="SiPM" ScanType="Internal" Channel="2" ChannelName="Channel 2" IsActive="0" IsBlockedForDyeAssistant="0" DyeName="" DyeRelation="0" DyeExcitationMode="0" IsBlockedForManualActivation="0" STEDDetectorMode="0" STEDDetectorModeName="other" STED_LateralSaturationFactor="0" Gain="2.5" Offset="0" IsSTEDDetector="0" IsSRSDetector="0" DetectionRangeBegin="320" DetectionRangeEnd="1" Phase="0" IsFlimDetector="0" IsEnabled="0" IsHPDDetector="0" CanDoPhotonCounting="1" IsHydPulsedModeAllowed="0" AcquisitionMode="1" DigitalGatingMode="2" AcquisitionModeName="PhotonCounting" IsLifetimeContrastActive="0" OperatingType="1" IsReflectionModeActive="0" OffsetShow="0" GainShow="2" ActiveShow="Inactive" LutName="">
                <BeamRoute Version="0">
                  <BeamPosition BeamPositionLevel="0" BeamPosition="40" />
                  <BeamPosition BeamPositionLevel="1" BeamPosition="2" />
                </BeamRoute>
                <TauScanDef TauScanRangeBegin="0.0000000001" TauScanRangeEnd="0.00000001" TauScanCount="3" />
                <DetectionReferenceLine Version="0" LaserName="" LaserWavelength="0" IsAutomaticAssigned="0" />
                <LutInfo Version="0" LutDescription="Blue" LutBackground="" LutIsUserDefined="0" LutBlackValue="0" LutWhiteValue="1" LutGammaValue="1" />
              </Detector>
              <Detector Version="1" Name="HyD S2" Type="SiPM" ScanType="Internal" Channel="3" ChannelName="Channel 3" IsActive="0" IsBlockedForDyeAssistant="0" DyeName="" DyeRelation="0" DyeExcitationMode="0" IsBlockedForManualActivation="0" STEDDetectorMode="0" STEDDetectorModeName="other" STED_LateralSaturationFactor="0" Gain="2.5" Offset="0" IsSTEDDetector="0" IsSRSDetector="0" DetectionRangeBegin="320" DetectionRangeEnd="1" Phase="0" IsFlimDetector="0" IsEnabled="0" IsHPDDetector="0" CanDoPhotonCounting="1" IsHydPulsedModeAllowed="0" AcquisitionMode="1" DigitalGatingMode="2" AcquisitionModeName="PhotonCounting" IsLifetimeContrastActive="0" OperatingType="1" IsReflectionModeActive="0" OffsetShow="0" GainShow="2" ActiveShow="Inactive" LutName="Blue">
                <BeamRoute Version="0">
                  <BeamPosition BeamPositionLevel="0" BeamPosition="40" />
                  <BeamPosition BeamPositionLevel="1" BeamPosition="3" />
                </BeamRoute>
                <TauScanDef TauScanRangeBegin="0.0000000001" TauScanRangeEnd="0.00000001" TauScanCount="3" />
                <DetectionReferenceLine Version="0" LaserName="" LaserWavelength="0" IsAutomaticAssigned="0" />
                <LutInfo Version="0" LutDescription="Blue" LutBackground="" LutIsUserDefined="0" LutBlackValue="0" LutWhiteValue="1" LutGammaValue="1" />
              </Detector>
              <Detector Version="1" Name="HyD S3" Type="SiPM" ScanType="Internal" Channel="4" ChannelName="Channel 4" IsActive="1" IsBlockedForDyeAssistant="0" DyeName="Leica/ALEXA 568" DyeRelation="0" DyeExcitationMode="0" IsBlockedForManualActivation="0" STEDDetectorMode="0" STEDDetectorModeName="other" STED_LateralSaturationFactor="0" Gain="42.5" Offset="0" IsSTEDDetector="0" IsSRSDetector="0" DetectionRangeBegin="320" DetectionRangeEnd="1" Phase="0" IsFlimDetector="0" IsEnabled="0" IsHPDDetector="0" CanDoPhotonCounting="1" IsHydPulsedModeAllowed="0" AcquisitionMode="1" DigitalGatingMode="2" AcquisitionModeName="PhotonCounting" IsLifetimeContrastActive="0" OperatingType="1" IsReflectionModeActive="0" OffsetShow="0" GainShow="42" ActiveShow="Active" LutName="Yellow">
                <BeamRoute Version="0">
                  <BeamPosition BeamPositionLevel="0" BeamPosition="40" />
                  <BeamPosition BeamPositionLevel="1" BeamPosition="4" />
                </BeamRoute>
                <ImageChannelArray>
                  <ImageChannel ChannelTypeName="Analog" ChannelType="1" IsEnabled="1" CanDoGain="1" Gain="42.533203125" GainMode="0" />
                </ImageChannelArray>
                <TauScanDef TauScanRangeBegin="0.0000000001" TauScanRangeEnd="0.00000001" TauScanCount="3" />
                <DetectionReferenceLine Version="0" LaserName="WLL SuperK Evo" LaserWavelength="579" IsAutomaticAssigned="1" />
                <LutInfo Version="0" LutDescription="Yellow" LutBackground="" LutIsUserDefined="0" LutBlackValue="0" LutWhiteValue="1" LutGammaValue="1" />
              </Detector>
              <Detector Version="1" Name="HyD S4" Type="SiPM" ScanType="Internal" Channel="5" ChannelName="Channel 5" IsActive="0" IsBlockedForDyeAssistant="0" DyeName="" DyeRelation="0" DyeExcitationMode="0" IsBlockedForManualActivation="0" STEDDetectorMode="0" STEDDetectorModeName="other" STED_LateralSaturationFactor="0" Gain="2.5" Offset="0" IsSTEDDetector="0" IsSRSDetector="0" DetectionRangeBegin="320" DetectionRangeEnd="1" Phase="0" IsFlimDetector="0" IsEnabled="0" IsHPDDetector="0" CanDoPhotonCounting="1" IsHydPulsedModeAllowed="0" AcquisitionMode="1" DigitalGatingMode="2" AcquisitionModeName="PhotonCounting" IsLifetimeContrastActive="0" OperatingType="1" IsReflectionModeActive="0" OffsetShow="0" GainShow="2" ActiveShow="Inactive" LutName="Red">
                <BeamRoute Version="0">
                  <BeamPosition BeamPositionLevel="0" BeamPosition="40" />
                  <BeamPosition BeamPositionLevel="1" BeamPosition="5" />
                </BeamRoute>
                <TauScanDef TauScanRangeBegin="0.0000000001" TauScanRangeEnd="0.00000001" TauScanCount="3" />
                <LutInfo Version="0" LutDescription="Red" LutBackground="" LutIsUserDefined="0" LutBlackValue="0" LutWhiteValue="1" LutGammaValue="1" />
              </Detector>
              <Detector Version="1" Name="Trans PMT" Type="PMT" ScanType="TLD" Channel="100" ChannelName="Transmission Channel" IsActive="0" IsBlockedForDyeAssistant="0" DyeName="" DyeRelation="0" DyeExcitationMode="0" IsBlockedForManualActivation="0" STEDDetectorMode="0" STEDDetectorModeName="other" STED_LateralSaturationFactor="0" Gain="0" Offset="0" IsSTEDDetector="0" IsSRSDetector="0" DetectionRangeBegin="350" DetectionRangeEnd="1" Phase="0" IsFlimDetector="0" IsEnabled="0" IsHPDDetector="0" AcquisitionMode="-1" DigitalGatingMode="2" AcquisitionModeName="" IsLifetimeContrastActive="0" OperatingType="1" IsReflectionModeActive="0" OffsetShow="0" GainShow="0" ActiveShow="Inactive" LutName="Gray">
                <BeamRoute Version="0">
                  <BeamPosition BeamPositionLevel="0" BeamPosition="10" />
                  <BeamPosition BeamPositionLevel="1" BeamPosition="11" />
                </BeamRoute>
                <TauScanDef TauScanRangeBegin="0.0000000001" TauScanRangeEnd="0.00000001" TauScanCount="3" />
                <LutInfo Version="0" LutDescription="Gray" LutBackground="" LutIsUserDefined="0" LutBlackValue="0" LutWhiteValue="1" LutGammaValue="1" />
              </Detector>
            </DetectorList>
            <OnlineDyeSeparation Enabled="0" KeepRawImage="0" Detectors="0" Channels="0" Normalize="0">
              <OnlineDyeSeparationDetectorList />
              <OnlineDyeSeparationChannelList />
            </OnlineDyeSeparation>
          </ATLConfocalSettingDefinition>
          <ATLConfocalSettingDefinition VersionNumber="20" IsEnabledForSequentialScanning="1" UserSettingName="Setting 5" IsShowDyeEmissionSpectrum="1" IsShowDyeExcitationSpectrum="0" CanDoSTED="0" IsSTEDActive="0" IsSwitchForPulsedStedWithMpActive="0" UseSystemOptimizedVoxelCalculation="1" IsUserSettingNameSet="1" AreBleachPointsEnabled="0" IsRoiScanEnable="0" ZCompensationModes="0" WizardMode="0" InDimension="512" OutDimension="512" ScanSpeed="600 Hz" ScanDirectionX="1" ScanDirectionXName="Unidirectional" BitSize="8" StagePosX="56,878.26 µm" StagePosY="38,051.38 µm" StageRangeX="126,999.93 µm" StageRangeY="82,999.96 µm" StageOrderNumber="158004141" IsEnabledForScanning="1">
            <SpimCACompensationParameter YGalvoOffsetLeft="0" YGalvoOffsetRight="0" />
            <AotfList>
              <Aotf Version="1" LightSourceName="UV Light" LightSourceType="1" OpenVirtual="0" IsChanged="1" CanDoPulseFreq="0" PulsFreq="0" CanDoTwoLaserPIE="0" TwoLaserPIEPossibleLastState="0" TwoLaserPIEActive="0" AotfType="UV">
                <BeamRoute Version="0">
                  <BeamPosition BeamPositionLevel="0" BeamPosition="30" />
                </BeamRoute>
                <LaserLineSetting LaserLine="405" IntensityDev="0" IntensityLowDev="0" AOBSIntensityDev="-1" AOBSIntensityLowDev="-1" EnableDoubleMode="0" LineIndex="0" SequenceIndex="0" LineDeactivationFlags="0" SuppressionMode="-1" IsVisible="0" CanDoFastModulation="1" IntensityShow="Intensity: 0.00%" />
              </Aotf>
              <Aotf Version="1" LightSourceName="Visible Light" LightSourceType="0" OpenVirtual="0" IsChanged="1" CanDoPulseFreq="0" PulsFreq="0" CanDoTwoLaserPIE="0" TwoLaserPIEPossibleLastState="0" TwoLaserPIEActive="0" AotfType="Visible">
                <BeamRoute Version="0">
                  <BeamPosition BeamPositionLevel="0" BeamPosition="10" />
                  <BeamPosition BeamPositionLevel="1" BeamPosition="20" />
                </BeamRoute>
                <LaserLineSetting LaserLine="448" IntensityDev="0" IntensityLowDev="0" AOBSIntensityDev="-1" AOBSIntensityLowDev="-1" EnableDoubleMode="0" LineIndex="0" SequenceIndex="0" LineDeactivationFlags="0" SuppressionMode="-1" IsVisible="0" CanDoFastModulation="1" IntensityShow="Intensity: 0.00%" />
                <LaserLineSetting LaserLine="488" IntensityDev="0" IntensityLowDev="0" AOBSIntensityDev="-1" AOBSIntensityLowDev="-1" EnableDoubleMode="0" LineIndex="1" SequenceIndex="0" LineDeactivationFlags="0" SuppressionMode="-1" IsVisible="0" CanDoFastModulation="1" IntensityShow="Intensity: 0.00%" />
              </Aotf>
              <Aotf Version="1" LightSourceName="SuperContVisible Light" LightSourceType="4" OpenVirtual="0" IsChanged="1" ExcitationControlMode="0" ExcitationControlModeBegin="0" ExcitationControlModeEnd="0" CanDoMultipleConstantPowerCurves="1" CurrentConstantPowerCurve="100" CanDoPulseFreq="0" PulsFreq="0" CanDoTwoLaserPIE="0" TwoLaserPIEPossibleLastState="0" TwoLaserPIEActive="0" AotfType="Supercontinuum Visible">
                <BeamRoute Version="0">
                  <BeamPosition BeamPositionLevel="0" BeamPosition="10" />
                  <BeamPosition BeamPositionLevel="1" BeamPosition="30" />
                </BeamRoute>
                <LaserLineSetting LaserLine="499" IntensityDev="0" IntensityLowDev="0" AOBSIntensityDev="-1" AOBSIntensityLowDev="-1" EnableDoubleMode="0" LineIndex="0" SequenceIndex="0" LineDeactivationFlags="0" SuppressionMode="-1" IsVisible="0" CanDoFastModulation="1" IntensityShow="Intensity: 0.00%" />
                <LaserLineSetting LaserLine="579" IntensityDev="0" IntensityLowDev="0" AOBSIntensityDev="-1" AOBSIntensityLowDev="-1" EnableDoubleMode="0" LineIndex="1" SequenceIndex="0" LineDeactivationFlags="0" SuppressionMode="-1" IsVisible="0" CanDoFastModulation="1" IntensityShow="Intensity: 0.00%" />
                <LaserLineSetting LaserLine="631" IntensityDev="100" IntensityLowDev="0" AOBSIntensityDev="100" AOBSIntensityLowDev="-1" EnableDoubleMode="0" LineIndex="2" SequenceIndex="0" LineDeactivationFlags="0" SuppressionMode="1" IsVisible="1" CanDoFastModulation="1" IntensityShow="Intensity: 100.00%" />
                <LaserLineSetting LaserLine="488" IntensityDev="0" IntensityLowDev="0" AOBSIntensityDev="-1" AOBSIntensityLowDev="-1" EnableDoubleMode="0" LineIndex="3" SequenceIndex="0" LineDeactivationFlags="0" SuppressionMode="-1" IsVisible="0" CanDoFastModulation="1" IntensityShow="Intensity: 0.00%" />
                <LaserLineSetting LaserLine="682" IntensityDev="0" IntensityLowDev="0" AOBSIntensityDev="-1" AOBSIntensityLowDev="-1" EnableDoubleMode="0" LineIndex="4" SequenceIndex="0" LineDeactivationFlags="0" SuppressionMode="-1" IsVisible="0" CanDoFastModulation="1" IntensityShow="Intensity: 0.00%" />
                <LaserLineSetting LaserLine="683" IntensityDev="0" IntensityLowDev="0" AOBSIntensityDev="-1" AOBSIntensityLowDev="-1" EnableDoubleMode="0" LineIndex="5" SequenceIndex="0" LineDeactivationFlags="0" SuppressionMode="-1" IsVisible="0" CanDoFastModulation="1" IntensityShow="Intensity: 0.00%" />
                <LaserLineSetting LaserLine="684" IntensityDev="0" IntensityLowDev="0" AOBSIntensityDev="-1" AOBSIntensityLowDev="-1" EnableDoubleMode="0" LineIndex="6" SequenceIndex="0" LineDeactivationFlags="0" SuppressionMode="-1" IsVisible="0" CanDoFastModulation="1" IntensityShow="Intensity: 0.00%" />
                <LaserLineSetting LaserLine="685" IntensityDev="0" IntensityLowDev="0" AOBSIntensityDev="-1" AOBSIntensityLowDev="-1" EnableDoubleMode="0" LineIndex="7" SequenceIndex="0" LineDeactivationFlags="0" SuppressionMode="-1" IsVisible="0" CanDoFastModulation="1" IntensityShow="Intensity: 0.00%" />
              </Aotf>
            </AotfList>
            <STED_DepletionLine Wavelength="0" IsPulsedLaser="0" LineIndex="0">
              <BeamRoute Version="0" />
            </STED_DepletionLine>
            <LightSourceList>
              <LightSourceSetting version="1" LightSourceName="UV Light" LightSourceType="1">
                <BeamRoute Version="0">
                  <BeamPosition BeamPositionLevel="0" BeamPosition="30" />
                </BeamRoute>
                <LinesBlockedForDyeAssistant>
                  <LineBlocked IsBlocked="0" />
                </LinesBlockedForDyeAssistant>
              </LightSourceSetting>
              <LightSourceSetting version="1" LightSourceName="Visible Light" LightSourceType="0">
                <BeamRoute Version="0">
                  <BeamPosition BeamPositionLevel="0" BeamPosition="10" />
                  <BeamPosition BeamPositionLevel="1" BeamPosition="20" />
                </BeamRoute>
                <LinesBlockedForDyeAssistant>
                  <LineBlocked IsBlocked="0" />
                  <LineBlocked IsBlocked="0" />
                </LinesBlockedForDyeAssistant>
              </LightSourceSetting>
              <LightSourceSetting version="1" LightSourceName="SuperContVisible Light" LightSourceType="4">
                <BeamRoute Version="0">
                  <BeamPosition BeamPositionLevel="0" BeamPosition="10" />
                  <BeamPosition BeamPositionLevel="1" BeamPosition="30" />
                </BeamRoute>
                <LinesBlockedForDyeAssistant>
                  <LineBlocked IsBlocked="0" />
                  <LineBlocked IsBlocked="0" />
                  <LineBlocked IsBlocked="0" />
                  <LineBlocked IsBlocked="0" />
                  <LineBlocked IsBlocked="0" />
                  <LineBlocked IsBlocked="0" />
                  <LineBlocked IsBlocked="0" />
                  <LineBlocked IsBlocked="0" />
                </LinesBlockedForDyeAssistant>
              </LightSourceSetting>
            </LightSourceList>
            <LUT_List>
              <LUT Channel="100" LutName="Gray">
                <BeamRoute Version="0">
                  <BeamPosition BeamPositionLevel="0" BeamPosition="10" />
                  <BeamPosition BeamPositionLevel="1" BeamPosition="11" />
                </BeamRoute>
              </LUT>
              <LUT Channel="2" LutName="Blue">
                <BeamRoute Version="0">
                  <BeamPosition BeamPositionLevel="0" BeamPosition="40" />
                  <BeamPosition BeamPositionLevel="1" BeamPosition="2" />
                </BeamRoute>
              </LUT>
              <LUT Channel="3" LutName="Blue">
                <BeamRoute Version="0">
                  <BeamPosition BeamPositionLevel="0" BeamPosition="40" />
                  <BeamPosition BeamPositionLevel="1" BeamPosition="3" />
                </BeamRoute>
              </LUT>
              <LUT Channel="4" LutName="">
                <BeamRoute Version="0">
                  <BeamPosition BeamPositionLevel="0" BeamPosition="40" />
                  <BeamPosition BeamPositionLevel="1" BeamPosition="4" />
                </BeamRoute>
              </LUT>
              <LUT Channel="0" LutName="Red">
                <BeamRoute Version="0">
                  <BeamPosition BeamPositionLevel="0" BeamPosition="40" />
                  <BeamPosition BeamPositionLevel="1" BeamPosition="5" />
                </BeamRoute>
              </LUT>
            </LUT_List>
            <DetectorList DetectorAutoSelection="1" InExternalDetectionMode="0">
              <Detector Version="1" Name="HyD S1" Type="SiPM" ScanType="Internal" Channel="2" ChannelName="Channel 2" IsActive="0" IsBlockedForDyeAssistant="0" DyeName="" DyeRelation="0" DyeExcitationMode="0" IsBlockedForManualActivation="0" STEDDetectorMode="0" STEDDetectorModeName="other" STED_LateralSaturationFactor="0" Gain="2.5" Offset="0" IsSTEDDetector="0" IsSRSDetector="0" DetectionRangeBegin="320" DetectionRangeEnd="1" Phase="0" IsFlimDetector="0" IsEnabled="0" IsHPDDetector="0" CanDoPhotonCounting="1" IsHydPulsedModeAllowed="0" AcquisitionMode="1" DigitalGatingMode="2" AcquisitionModeName="PhotonCounting" IsLifetimeContrastActive="0" OperatingType="1" IsReflectionModeActive="0" OffsetShow="0" GainShow="2" ActiveShow="Inactive" LutName="Blue">
                <BeamRoute Version="0">
                  <BeamPosition BeamPositionLevel="0" BeamPosition="40" />
                  <BeamPosition BeamPositionLevel="1" BeamPosition="2" />
                </BeamRoute>
                <TauScanDef TauScanRangeBegin="0.0000000001" TauScanRangeEnd="0.00000001" TauScanCount="3" />
                <DetectionReferenceLine Version="0" LaserName="" LaserWavelength="0" IsAutomaticAssigned="0" />
                <LutInfo Version="0" LutDescription="Blue" LutBackground="" LutIsUserDefined="0" LutBlackValue="0" LutWhiteValue="1" LutGammaValue="1" />
              </Detector>
              <Detector Version="1" Name="HyD S2" Type="SiPM" ScanType="Internal" Channel="3" ChannelName="Channel 3" IsActive="0" IsBlockedForDyeAssistant="0" DyeName="" DyeRelation="0" DyeExcitationMode="0" IsBlockedForManualActivation="0" STEDDetectorMode="0" STEDDetectorModeName="other" STED_LateralSaturationFactor="0" Gain="2.5" Offset="0" IsSTEDDetector="0" IsSRSDetector="0" DetectionRangeBegin="320" DetectionRangeEnd="1" Phase="0" IsFlimDetector="0" IsEnabled="0" IsHPDDetector="0" CanDoPhotonCounting="1" IsHydPulsedModeAllowed="0" AcquisitionMode="1" DigitalGatingMode="2" AcquisitionModeName="PhotonCounting" IsLifetimeContrastActive="0" OperatingType="1" IsReflectionModeActive="0" OffsetShow="0" GainShow="2" ActiveShow="Inactive" LutName="Blue">
                <BeamRoute Version="0">
                  <BeamPosition BeamPositionLevel="0" BeamPosition="40" />
                  <BeamPosition BeamPositionLevel="1" BeamPosition="3" />
                </BeamRoute>
                <TauScanDef TauScanRangeBegin="0.0000000001" TauScanRangeEnd="0.00000001" TauScanCount="3" />
                <DetectionReferenceLine Version="0" LaserName="" LaserWavelength="0" IsAutomaticAssigned="0" />
                <LutInfo Version="0" LutDescription="Blue" LutBackground="" LutIsUserDefined="0" LutBlackValue="0" LutWhiteValue="1" LutGammaValue="1" />
              </Detector>
              <Detector Version="1" Name="HyD S3" Type="SiPM" ScanType="Internal" Channel="4" ChannelName="Channel 4" IsActive="0" IsBlockedForDyeAssistant="0" DyeName="" DyeRelation="0" DyeExcitationMode="0" IsBlockedForManualActivation="0" STEDDetectorMode="0" STEDDetectorModeName="other" STED_LateralSaturationFactor="0" Gain="2.5" Offset="0" IsSTEDDetector="0" IsSRSDetector="0" DetectionRangeBegin="320" DetectionRangeEnd="1" Phase="0" IsFlimDetector="0" IsEnabled="0" IsHPDDetector="0" CanDoPhotonCounting="1" IsHydPulsedModeAllowed="0" AcquisitionMode="1" DigitalGatingMode="2" AcquisitionModeName="PhotonCounting" IsLifetimeContrastActive="0" OperatingType="1" IsReflectionModeActive="0" OffsetShow="0" GainShow="2" ActiveShow="Inactive" LutName="">
                <BeamRoute Version="0">
                  <BeamPosition BeamPositionLevel="0" BeamPosition="40" />
                  <BeamPosition BeamPositionLevel="1" BeamPosition="4" />
                </BeamRoute>
                <TauScanDef TauScanRangeBegin="0.0000000001" TauScanRangeEnd="0.00000001" TauScanCount="3" />
                <LutInfo Version="0" LutDescription="" LutBackground="" LutIsUserDefined="0" LutBlackValue="0" LutWhiteValue="1" LutGammaValue="1" />
              </Detector>
              <Detector Version="1" Name="HyD S4" Type="SiPM" ScanType="Internal" Channel="5" ChannelName="Channel 5" IsActive="1" IsBlockedForDyeAssistant="0" DyeName="Leica/ALEXA 633" DyeRelation="0" DyeExcitationMode="0" IsBlockedForManualActivation="0" STEDDetectorMode="0" STEDDetectorModeName="other" STED_LateralSaturationFactor="0" Gain="15.7" Offset="0" IsSTEDDetector="0" IsSRSDetector="0" DetectionRangeBegin="320" DetectionRangeEnd="1" Phase="0" IsFlimDetector="0" IsEnabled="0" IsHPDDetector="0" CanDoPhotonCounting="1" IsHydPulsedModeAllowed="0" AcquisitionMode="1" DigitalGatingMode="2" AcquisitionModeName="PhotonCounting" IsLifetimeContrastActive="0" OperatingType="1" IsReflectionModeActive="0" OffsetShow="0" GainShow="16" ActiveShow="Active" LutName="">
                <BeamRoute Version="0">
                  <BeamPosition BeamPositionLevel="0" BeamPosition="40" />
                  <BeamPosition BeamPositionLevel="1" BeamPosition="5" />
                </BeamRoute>
                <ImageChannelArray>
                  <ImageChannel ChannelTypeName="Analog" ChannelType="1" IsEnabled="1" CanDoGain="1" Gain="15.71484375" GainMode="0" />
                </ImageChannelArray>
                <TauScanDef TauScanRangeBegin="0.0000000001" TauScanRangeEnd="0.00000001" TauScanCount="3" />
                <DetectionReferenceLine Version="0" LaserName="WLL SuperK Evo" LaserWavelength="631" IsAutomaticAssigned="1" />
                <LutInfo Version="0" LutDescription="Red" LutBackground="" LutIsUserDefined="0" LutBlackValue="0" LutWhiteValue="1" LutGammaValue="1" />
              </Detector>
              <Detector Version="1" Name="Trans PMT" Type="PMT" ScanType="TLD" Channel="100" ChannelName="Transmission Channel" IsActive="0" IsBlockedForDyeAssistant="0" DyeName="" DyeRelation="0" DyeExcitationMode="0" IsBlockedForManualActivation="0" STEDDetectorMode="0" STEDDetectorModeName="other" STED_LateralSaturationFactor="0" Gain="0" Offset="0" IsSTEDDetector="0" IsSRSDetector="0" DetectionRangeBegin="350" DetectionRangeEnd="1" Phase="0" IsFlimDetector="0" IsEnabled="0" IsHPDDetector="0" AcquisitionMode="-1" DigitalGatingMode="2" AcquisitionModeName="" IsLifetimeContrastActive="0" OperatingType="1" IsReflectionModeActive="0" OffsetShow="0" GainShow="0" ActiveShow="Inactive" LutName="Gray">
                <BeamRoute Version="0">
                  <BeamPosition BeamPositionLevel="0" BeamPosition="10" />
                  <BeamPosition BeamPositionLevel="1" BeamPosition="11" />
                </BeamRoute>
                <TauScanDef TauScanRangeBegin="0.0000000001" TauScanRangeEnd="0.00000001" TauScanCount="3" />
                <LutInfo Version="0" LutDescription="Gray" LutBackground="" LutIsUserDefined="0" LutBlackValue="0" LutWhiteValue="1" LutGammaValue="1" />
              </Detector>
            </DetectorList>
            <OnlineDyeSeparation Enabled="0" KeepRawImage="0" Detectors="0" Channels="0" Normalize="0">
              <OnlineDyeSeparationDetectorList />
              <OnlineDyeSeparationChannelList />
            </OnlineDyeSeparation>
          </ATLConfocalSettingDefinition>
        </LDM_Block_Sequential_List>
        <LDM_Block_Sequential_Execution_Mask>
          <InstrumentSettingMask AOTF="1" PMTs_on_off="1" Z_Compensation="0" />
        </LDM_Block_Sequential_Execution_Mask>
      </LDM_Block_Sequential>
    </Attachment>
    <Attachment Name="DeconvolutionExpertSettings" Application="LAS AF" Version="1.0">
      <DeconvolutionExpertSettings>
        <ExpertSettingsViewModel xmlns:xsd="http://www.w3.org/2001/XMLSchema" xmlns:xsi="http://www.w3.org/2001/XMLSchema-instance">
          <Version>5010</Version>
          <GuardBand>false</GuardBand>
          <UserHasChanged>false</UserHasChanged>
          <IsThunderOnly>false</IsThunderOnly>
          <IsLightningOnly>true</IsLightningOnly>
          <IsLightningAndThunder>false</IsLightningAndThunder>
          <ShowCCMethods>false</ShowCCMethods>
          <SelectedDeconvolutionMode>eDeconvolution</SelectedDeconvolutionMode>
          <SelectedStrategy>Adaptive</SelectedStrategy>
          <RescaleImage>false</RescaleImage>
          <SelectedStrategySuffix />
          <NumericalAperture>1.4</NumericalAperture>
          <RefractiveIndex>1.518</RefractiveIndex>
          <Magnification>63</Magnification>
          <SampleZOffset>0</SampleZOffset>
          <RefractiveIndexDesign>1.518</RefractiveIndexDesign>
          <IsRollingAverageAvailable>false</IsRollingAverageAvailable>
          <RollingAverageEnable>false</RollingAverageEnable>
          <RollingAverageGrade>0.2</RollingAverageGrade>
          <RollingAverageFrameCount>11</RollingAverageFrameCount>
          <RollingAverageNthFrame>1</RollingAverageNthFrame>
          <CoverSlipRefractiveIndex>1.523</CoverSlipRefractiveIndex>
          <CoverSlipRefractiveIndexDesign>1.523</CoverSlipRefractiveIndexDesign>
          <CoverSlipThickness>0.00017</CoverSlipThickness>
          <CoverSlipThicknessDesign>0.00017</CoverSlipThicknessDesign>
          <EmbeddingMediumRefractiveIndex>1.4</EmbeddingMediumRefractiveIndex>
          <CenterPlaneExtraction>false</CenterPlaneExtraction>
          <ChannelSettings>
            <ChannelSettingsViewModel>
              <_IsFluo>false</_IsFluo>
              <SystemType>Confocal</SystemType>
              <Normalization>Range</Normalization>
              <LambdaEmissionEnabled>true</LambdaEmissionEnabled>
              <IsFluo>false</IsFluo>
              <ChannelNumber>1</ChannelNumber>
              <AutoIterations>true</AutoIterations>
              <Iterations>20</Iterations>
              <Sensitivity>1</Sensitivity>
              <AutoContrastEnhancement>true</AutoContrastEnhancement>
              <ContrastEnhancement>0</ContrastEnhancement>
              <AutoCutOff>true</AutoCutOff>
              <CutOff>0</CutOff>
              <Regularization>GoodsRoughness</Regularization>
              <RegularizationParameter>0.05</RegularizationParameter>
              <OptimizationFilter>VeryHigh</OptimizationFilter>
              <PostFilter>None</PostFilter>
              <LambdaExcitation>4.0500000000000004E-07</LambdaExcitation>
              <LambdaEmission>4.3685E-07</LambdaEmission>
              <PinholeAiry>1</PinholeAiry>
              <STEDSettings>
                <DepletionLambda>0</DepletionLambda>
                <DepletionPowerPercentage>0</DepletionPowerPercentage>
                <SaturationFactor>0</SaturationFactor>
                <AutoSaturationFactor>false</AutoSaturationFactor>
                <ExcitationLaserType>CW</ExcitationLaserType>
                <DepletionLaserType>CW</DepletionLaserType>
                <AxialPercentage>0</AxialPercentage>
                <DriftCorrection>false</DriftCorrection>
                <Gated>false</Gated>
                <GateStart>0</GateStart>
                <GateEnd>0</GateEnd>
              </STEDSettings>
              <MPSettings>
                <Internal>false</Internal>
                <PhotonCount>0</PhotonCount>
              </MPSettings>
              <LightSheetSettings>
                <IlluminationNumericalAperture>0</IlluminationNumericalAperture>
                <IlluminationPosition>0</IlluminationPosition>
              </LightSheetSettings>
              <DeblurringSettings>
                <Enabled>false</Enabled>
                <PostDeblur>false</PostDeblur>
                <RegularizationParameter>2.3288107513508294E-06</RegularizationParameter>
                <RegularizationParameterBackup>2.3288107513508294E-06</RegularizationParameterBackup>
                <RegularizationParameterMin>4.6576212753279833E-07</RegularizationParameterMin>
                <RegularizationParameterMax>5.5891459851409309E-06</RegularizationParameterMax>
                <Strength>0.92</Strength>
                <RegularizationParameterSVCC>4.4247403820918407E-06</RegularizationParameterSVCC>
                <StrengthSVCC>0.6</StrengthSVCC>
                <StrengthICC>0.98</StrengthICC>
                <StrengthBackup>0.92</StrengthBackup>
              </DeblurringSettings>
              <TabVisibility>false</TabVisibility>
            </ChannelSettingsViewModel>
            <ChannelSettingsViewModel>
              <_IsFluo>false</_IsFluo>
              <SystemType>Confocal</SystemType>
              <Normalization>Range</Normalization>
              <LambdaEmissionEnabled>true</LambdaEmissionEnabled>
              <IsFluo>false</IsFluo>
              <ChannelNumber>2</ChannelNumber>
              <AutoIterations>true</AutoIterations>
              <Iterations>20</Iterations>
              <Sensitivity>1</Sensitivity>
              <AutoContrastEnhancement>true</AutoContrastEnhancement>
              <ContrastEnhancement>0</ContrastEnhancement>
              <AutoCutOff>true</AutoCutOff>
              <CutOff>0</CutOff>
              <Regularization>GoodsRoughness</Regularization>
              <RegularizationParameter>0.05</RegularizationParameter>
              <OptimizationFilter>VeryHigh</OptimizationFilter>
              <PostFilter>None</PostFilter>
              <LambdaExcitation>4.99E-07</LambdaExcitation>
              <LambdaEmission>5.1472072917312415E-07</LambdaEmission>
              <PinholeAiry>1</PinholeAiry>
              <STEDSettings>
                <DepletionLambda>0</DepletionLambda>
                <DepletionPowerPercentage>0</DepletionPowerPercentage>
                <SaturationFactor>0</SaturationFactor>
                <AutoSaturationFactor>false</AutoSaturationFactor>
                <ExcitationLaserType>CW</ExcitationLaserType>
                <DepletionLaserType>CW</DepletionLaserType>
                <AxialPercentage>0</AxialPercentage>
                <DriftCorrection>false</DriftCorrection>
                <Gated>false</Gated>
                <GateStart>0</GateStart>
                <GateEnd>0</GateEnd>
              </STEDSettings>
              <MPSettings>
                <Internal>false</Internal>
                <PhotonCount>0</PhotonCount>
              </MPSettings>
              <LightSheetSettings>
                <IlluminationNumericalAperture>0</IlluminationNumericalAperture>
                <IlluminationPosition>0</IlluminationPosition>
              </LightSheetSettings>
              <DeblurringSettings>
                <Enabled>false</Enabled>
                <PostDeblur>false</PostDeblur>
                <RegularizationParameter>2.3288107513508294E-06</RegularizationParameter>
                <RegularizationParameterBackup>2.3288107513508294E-06</RegularizationParameterBackup>
                <RegularizationParameterMin>4.6576212753279833E-07</RegularizationParameterMin>
                <RegularizationParameterMax>5.5891459851409309E-06</RegularizationParameterMax>
                <Strength>0.92</Strength>
                <RegularizationParameterSVCC>4.4247403820918407E-06</RegularizationParameterSVCC>
                <StrengthSVCC>0.6</StrengthSVCC>
                <StrengthICC>0.98</StrengthICC>
                <StrengthBackup>0.92</StrengthBackup>
              </DeblurringSettings>
              <TabVisibility>false</TabVisibility>
            </ChannelSettingsViewModel>
            <ChannelSettingsViewModel>
              <_IsFluo>false</_IsFluo>
              <SystemType>Confocal</SystemType>
              <Normalization>Range</Normalization>
              <LambdaEmissionEnabled>true</LambdaEmissionEnabled>
              <IsFluo>false</IsFluo>
              <ChannelNumber>3</ChannelNumber>
              <AutoIterations>true</AutoIterations>
              <Iterations>20</Iterations>
              <Sensitivity>1</Sensitivity>
              <AutoContrastEnhancement>true</AutoContrastEnhancement>
              <ContrastEnhancement>0</ContrastEnhancement>
              <AutoCutOff>true</AutoCutOff>
              <CutOff>0</CutOff>
              <Regularization>GoodsRoughness</Regularization>
              <RegularizationParameter>0.05</RegularizationParameter>
              <OptimizationFilter>VeryHigh</OptimizationFilter>
              <PostFilter>None</PostFilter>
              <LambdaExcitation>5.79E-07</LambdaExcitation>
              <LambdaEmission>5.909E-07</LambdaEmission>
              <PinholeAiry>1</PinholeAiry>
              <STEDSettings>
                <DepletionLambda>0</DepletionLambda>
                <DepletionPowerPercentage>0</DepletionPowerPercentage>
                <SaturationFactor>0</SaturationFactor>
                <AutoSaturationFactor>false</AutoSaturationFactor>
                <ExcitationLaserType>CW</ExcitationLaserType>
                <DepletionLaserType>CW</DepletionLaserType>
                <AxialPercentage>0</AxialPercentage>
                <DriftCorrection>false</DriftCorrection>
                <Gated>false</Gated>
                <GateStart>0</GateStart>
                <GateEnd>0</GateEnd>
              </STEDSettings>
              <MPSettings>
                <Internal>false</Internal>
                <PhotonCount>0</PhotonCount>
              </MPSettings>
              <LightSheetSettings>
                <IlluminationNumericalAperture>0</IlluminationNumericalAperture>
                <IlluminationPosition>0</IlluminationPosition>
              </LightSheetSettings>
              <DeblurringSettings>
                <Enabled>false</Enabled>
                <PostDeblur>false</PostDeblur>
                <RegularizationParameter>2.3288107513508294E-06</RegularizationParameter>
                <RegularizationParameterBackup>2.3288107513508294E-06</RegularizationParameterBackup>
                <RegularizationParameterMin>4.6576212753279833E-07</RegularizationParameterMin>
                <RegularizationParameterMax>5.5891459851409309E-06</RegularizationParameterMax>
                <Strength>0.92</Strength>
                <RegularizationParameterSVCC>4.4247403820918407E-06</RegularizationParameterSVCC>
                <StrengthSVCC>0.6</StrengthSVCC>
                <StrengthICC>0.98</StrengthICC>
                <StrengthBackup>0.92</StrengthBackup>
              </DeblurringSettings>
              <TabVisibility>false</TabVisibility>
            </ChannelSettingsViewModel>
            <ChannelSettingsViewModel>
              <_IsFluo>false</_IsFluo>
              <SystemType>Confocal</SystemType>
              <Normalization>Range</Normalization>
              <LambdaEmissionEnabled>true</LambdaEmissionEnabled>
              <IsFluo>false</IsFluo>
              <ChannelNumber>4</ChannelNumber>
              <AutoIterations>true</AutoIterations>
              <Iterations>20</Iterations>
              <Sensitivity>1</Sensitivity>
              <AutoContrastEnhancement>true</AutoContrastEnhancement>
              <ContrastEnhancement>0</ContrastEnhancement>
              <AutoCutOff>true</AutoCutOff>
              <CutOff>0</CutOff>
              <Regularization>GoodsRoughness</Regularization>
              <RegularizationParameter>0.05</RegularizationParameter>
              <OptimizationFilter>VeryHigh</OptimizationFilter>
              <PostFilter>None</PostFilter>
              <LambdaExcitation>6.3100000000000008E-07</LambdaExcitation>
              <LambdaEmission>6.667E-07</LambdaEmission>
              <PinholeAiry>1</PinholeAiry>
              <STEDSettings>
                <DepletionLambda>0</DepletionLambda>
                <DepletionPowerPercentage>0</DepletionPowerPercentage>
                <SaturationFactor>0</SaturationFactor>
                <AutoSaturationFactor>false</AutoSaturationFactor>
                <ExcitationLaserType>CW</ExcitationLaserType>
                <DepletionLaserType>CW</DepletionLaserType>
                <AxialPercentage>0</AxialPercentage>
                <DriftCorrection>false</DriftCorrection>
                <Gated>false</Gated>
                <GateStart>0</GateStart>
                <GateEnd>0</GateEnd>
              </STEDSettings>
              <MPSettings>
                <Internal>false</Internal>
                <PhotonCount>0</PhotonCount>
              </MPSettings>
              <LightSheetSettings>
                <IlluminationNumericalAperture>0</IlluminationNumericalAperture>
                <IlluminationPosition>0</IlluminationPosition>
              </LightSheetSettings>
              <DeblurringSettings>
                <Enabled>false</Enabled>
                <PostDeblur>false</PostDeblur>
                <RegularizationParameter>2.3288107513508294E-06</RegularizationParameter>
                <RegularizationParameterBackup>2.3288107513508294E-06</RegularizationParameterBackup>
                <RegularizationParameterMin>4.6576212753279833E-07</RegularizationParameterMin>
                <RegularizationParameterMax>5.5891459851409309E-06</RegularizationParameterMax>
                <Strength>0.92</Strength>
                <RegularizationParameterSVCC>4.4247403820918407E-06</RegularizationParameterSVCC>
                <StrengthSVCC>0.6</StrengthSVCC>
                <StrengthICC>0.98</StrengthICC>
                <StrengthBackup>0.92</StrengthBackup>
              </DeblurringSettings>
              <TabVisibility>false</TabVisibility>
            </ChannelSettingsViewModel>
          </ChannelSettings>
        </ExpertSettingsViewModel>
      </DeconvolutionExpertSettings>
    </Attachment>
    <Attachment Name="ViewerScaling" Application="LAS AF" Version="1.0">
      <ChannelScalingInfo BackgroundLutName="" BlackValue="0.000000000000" WhiteValue="0.168418006561" GammaValue="1.0000000000" Automatic="0" />
      <ChannelScalingInfo BackgroundLutName="" BlackValue="0.022663482157" WhiteValue="0.055103916296" GammaValue="1.0000000000" Automatic="0" />
      <ChannelScalingInfo BackgroundLutName="" BlackValue="0.042028866528" WhiteValue="0.051617659844" GammaValue="1.0000000000" Automatic="0" />
      <ChannelScalingInfo BackgroundLutName="" BlackValue="0.019176792594" WhiteValue="0.096072193823" GammaValue="1.0000000000" Automatic="0" />
    </Attachment>
  </Image>
</Data>
